# Supplementary material for: Variance of K s distribution corrects the bias in the divergence caused by the ancestral population size
Source: Front Genet. 2025 Dec 17;16:1725551. doi: 10.3389/fgene.2025.1725551 (PMC12753092; doi:10.3389/fgene.2025.1725551)
Supplement: Supplementary file 2 [file DataSheet2.zip]

Archive with 51 entries (44 files):
- Tspecies-main/
- Tspecies-main/.DS_Store
- Tspecies-main/.Rbuildignore
- Tspecies-main/.Rhistory
- Tspecies-main/.gitignore
- Tspecies-main/DESCRIPTION
- Tspecies-main/LICENSE
- Tspecies-main/NAMESPACE
- Tspecies-main/R/
- Tspecies-main/R/.Rhistory
- Tspecies-main/R/Tspecies.R
- Tspecies-main/README.md
- Tspecies-main/Tspecies.Rproj
- Tspecies-main/example of Liriodendron/
- Tspecies-main/example of Liriodendron/.Rhistory
- Tspecies-main/example of Liriodendron/NACE_ks_ind.ks
- Tspecies-main/example of Liriodendron/NACW_ks_ind.ks
- Tspecies-main/example of Liriodendron/example.R
- Tspecies-main/inst/
- Tspecies-main/inst/extdata/
- Tspecies-main/inst/extdata/.Rhistory
- Tspecies-main/inst/extdata/gam_model10_1.0.RData
- Tspecies-main/inst/extdata/gam_model11_1.0.RData
- Tspecies-main/inst/extdata/gam_model12_1.0.RData
- Tspecies-main/inst/extdata/gam_model13_1.0.RData
- Tspecies-main/inst/extdata/gam_model14_1.0.RData
- Tspecies-main/inst/extdata/gam_model15_1.0.RData
- Tspecies-main/inst/extdata/gam_model16_1.0.RData
- Tspecies-main/inst/extdata/gam_model17_1.0.RData
- Tspecies-main/inst/extdata/gam_model18_1.0.RData
- Tspecies-main/inst/extdata/gam_model19_1.0.RData
- Tspecies-main/inst/extdata/gam_model1_1.0.RData
- Tspecies-main/inst/extdata/gam_model20_1.0.RData
- Tspecies-main/inst/extdata/gam_model21_1.0.RData
- Tspecies-main/inst/extdata/gam_model22_1.0.RData
- Tspecies-main/inst/extdata/gam_model23_1.0.RData
- Tspecies-main/inst/extdata/gam_model2_1.0.RData
- Tspecies-main/inst/extdata/gam_model3_1.0.RData
- Tspecies-main/inst/extdata/gam_model4_1.0.RData
- Tspecies-main/inst/extdata/gam_model5_1.0.RData
- Tspecies-main/inst/extdata/gam_model6_1.0.RData
- Tspecies-main/inst/extdata/gam_model7_1.0.RData
- Tspecies-main/inst/extdata/gam_model8_1.0.RData
- Tspecies-main/inst/extdata/gam_model9_1.0.RData
- Tspecies-main/man/
- Tspecies-main/man/Tspecies.Rd
- Tspecies-main/prebuild/
- Tspecies-main/prebuild/1_generate sequence.sh
- Tspecies-main/prebuild/2_calculate Ks distribution.R
- Tspecies-main/prebuild/3_gam model rdata.R
- Tspecies-main/prebuild/data.xlsx
