# Supplementary material for: Variance of K s distribution corrects the bias in the divergence caused by the ancestral population size
Source: Front Genet. 2025 Dec 17;16:1725551. doi: 10.3389/fgene.2025.1725551 (PMC12753092; doi:10.3389/fgene.2025.1725551)
Supplement: Supplementary file 2 [file DataSheet2.zip › Tspecies-main/NAMESPACE]

# Generated by roxygen2: do not edit by hand

export(Tspecies)
importFrom(mgcv,gam)
importFrom(mgcv,predict.gam)
importFrom(stats,optimize)
