# Supplementary material for: Variance of K s distribution corrects the bias in the divergence caused by the ancestral population size
Source: Front Genet. 2025 Dec 17;16:1725551. doi: 10.3389/fgene.2025.1725551 (PMC12753092; doi:10.3389/fgene.2025.1725551)
Supplement: Supplementary file 2 [file DataSheet2.zip › Tspecies-main/example of Liriodendron/NACW_ks_ind.ks]

0.013
0.0214
0.0001
0.0412
0.0357
0.0204
0.0092
0.0086
0.0866
0.0293
0.0067
0.0073
0.023
0.0249
0.0347
0.0103
0.0267
0.0188
0.0001
0.0174
0.134
0.0166
0.0395
0.0214
0.019
0.0191
0.0125
0.0477
0.012
0.0212
0.0182
0.0001
0.0292
0.0313
0.0271
0.0154
0.0225
0.0153
0.0396
0.0496
0.016
0.0422
0.0481
0.0153
0.0092
0.0177
0.0344
0.0241
0.0082
0.0253
0.0469
0.0001
0.0168
0.0001
0.0213
0.0541
0.0396
0.0364
0.0097
0.007
0.0738
0.0038
0.0315
0.0447
0.0116
0.0351
0.0548
0.0879
0.0562
0.0262
0.0002
0.0482
0.0393
0.0357
0.027
0.0223
0.0188
0.0238
0.0407
0.0218
0.0156
0.0001
0.0327
0.018
0.042
0.0412
0.0238
0.0154
0.0092
0.0089
0.0167
0.0144
0.0207
0.0204
0.0718
0.0298
0.0202
0.0003
0.0193
0.0027
0.0616
0.0001
0.0369
0.0217
0.0137
0.0248
0.0934
0.0188
0.0215
0.0272
0.023
0.0632
0.0203
0.0319
0.0197
0.0199
0.0115
0.0091
0.022
0.0196
0.0273
0.0328
0.0004
0.0002
0.0183
0.0273
0.0556
0.0197
0.0258
0.0063
0.0001
0.0156
0.0299
0.0174
0.0165
0.0035
0.0298
0.0058
0.0208
0.0531
0.0073
0.0275
0.0001
0.018
0.0253
0.0272
0.0143
0.0001
0.024
0.0286
0.0001
0.0084
0.0273
0.0282
0.1061
0.0313
0.0002
0.0275
0.0118
0.0237
0.0517
0.0094
0.0125
0.0311
0.0201
0.0213
0.0663
0.0653
0.0522
0.0122
0.0278
0.0361
0.0556
0.0083
0.0172
0.0146
0.023
0.0275
0.0434
0.0673
0.117
0.0506
0.0321
0.0381
0.0099
0.0138
0.0054
0.0367
0.0141
0.1432
0.0479
0.0384
0.0304
0.0173
0.0119
0.0228
0.0348
0.0221
0.0216
0.0331
0.0254
0.0244
0.0469
0.0271
0.0114
0.0075
0.0362
0.023
0.0588
0.071
0.0145
0.0246
0.0379
0.0044
0.0088
0.0138
0.037
0.0001
0.0135
0.0073
0.0666
0.0429
0.0432
0.0186
0.007
0.0339
0.0173
0.0001
0.0705
0.0177
0.0309
0.022
0.0032
0.0105
0.0628
0.04
0.0298
0.0623
0.0001
0.0253
0.0109
0.0555
0.0476
0.0369
0.0001
0.0547
0.0001
0.0339
0.0185
0.0001
0.0307
0.0299
0.0001
0.0074
0.0285
0.0083
0.0345
0.0236
0.0165
0.0205
0.0362
0.025
0.0319
0.0118
0.0871
0.0136
0.0145
0.0249
0.0001
0.0154
0.0291
0.0205
0.0407
0.0825
0.0317
0.0267
0.0247
0.0158
0.0153
0.015
0.0307
0.0336
0.0267
0.0147
0.0185
0.0447
0.0738
0.0225
0.0597
0.0175
0.0275
0.0261
0.0001
0.0542
0.0175
0.0001
0.0267
0.0189
0.0116
0.0225
0.0214
0.0207
0.0335
0.0627
0.0141
0.0439
0.0381
0.02
0.0124
0.0082
0.0167
0.0001
0.0171
0.0219
0.0374
0.0312
0.0001
0.0154
0.0987
0.0211
0.03
0.0329
0.0286
0.0122
0.0301
0.0422
0.0567
0.0305
0.0392
0.0261
0.0515
0.0216
0.0001
0.0003
0.0305
0.0253
0.0268
0.04
0.0162
0.0171
0.0002
0.0208
0.0092
0.0055
0.0064
0.0663
0.0235
0.0342
0.0281
0.0055
0.0526
0.0091
0.0571
0.0184
0.0487
0.0164
0.084
0.0276
0.0181
0.0625
0.0192
0.0195
0.0672
0.01
0.093
0.254
0.0549
0.0304
0.0138
0.0436
0.0623
0.0004
0.0399
0.0155
0.0521
0.0448
0.0243
0.021
0.0235
0.0374
0.0339
0.0002
0.0486
0.0266
0.0148
0.0269
0.0256
0.0279
0.0256
0.0275
0.0309
0.036
0.0396
0.0142
0.0183
0.0327
0.0435
0.0199
0.0057
0.0221
0.0381
0.092
0.0325
0.011
0.0397
0.0088
0.0399
0.0076
0.0173
0.0098
0.007
0.0175
0.0234
0.0152
0.0001
0.0212
0.0435
0.0089
0.0492
0.0282
0.0072
0.014
0.0527
0.1044
0.033
0.0334
0.0342
0.0373
0.0205
0.0139
0.0246
0.012
0.0135
0.0167
0.0267
0.0096
0.0434
0.0127
0.0297
0.0442
0.0003
0.004
0.0448
0.0569
0.054
0.046
0.0399
0.0172
0.0367
0.0075
0.03
0.0167
0.0203
0.0429
0.0001
0.0131
0.0336
0.0277
0.0295
0.0762
0.0234
0.0339
0.02
0.0157
0.0001
0.0559
0.1113
0.0098
0.0175
0.015
0.0002
0.0411
0.0215
0.0115
0.0343
0.0506
0.0559
0.0339
0.0093
0.0301
0.0584
0.05
0.0299
0.0209
0.0078
0.0376
0.0394
0.0223
0.0002
0.031
0.0095
0.0182
0.0001
0.0381
0.0192
0.0136
0.0279
0.033
0.0002
0.0188
0.1104
0.0297
0.028
0.0036
0.0172
0.0399
0.0001
0.0692
0.0352
0.0232
0.0697
0.0106
0.049
0.0403
0.0285
0.0164
0.0462
0.0363
0.0171
0.0469
0.0085
0.0879
0.019
0.0542
0.0001
0.0448
0.0182
0.0079
0.0001
0.0234
0.0319
0.0235
0.0212
0.0168
0.0053
0.0527
0.0552
0.0146
0.0117
0.0001
0.0338
0.044
0.0173
0.0307
0.0176
0.0167
0.0003
0.0243
0.0264
0.0327
0.0132
0.0221
0.0003
0.0035
0.0509
0.0304
0.0405
0.0447
0.024
0.0195
0.011
0.0275
0.0104
0.0253
0.0347
0.0337
0.0161
0.0667
0.0304
0.0162
0.0251
0.0197
0.0367
0.0145
0.0189
0.0081
0.0178
0.0402
0.0344
0.0206
0.0002
0.0055
0.0072
0.0641
0.0232
0.0235
0.0082
0.0168
0.0102
0.0262
0.0277
0.1225
0.0589
0.0437
0.0192
0.0146
0.0491
0.0108
0.0158
0.0001
0.0142
0.0247
0.0211
0.038
0.0149
0.0286
0.0223
0.0377
0.0243
0.0551
0.0278
0.0254
0.0104
0.0001
0.0234
0.0431
0.029
0.0092
0.0163
0.0281
0.0234
0.0181
0.0239
0.0197
0.0169
0.0273
0.0251
0.0521
0.0286
0.0066
0.0098
0.0272
0.0001
0.0173
0.0159
0.031
0.0081
0.0165
0.0161
0.0197
0.0259
0.0651
0.0443
0.0398
0.0086
0.0256
0.0001
0.0226
0.0241
0.0133
0.0258
0.0126
0.0164
0.0226
0.046
0.0077
0.0086
0.0307
0.012
0.0114
0.0256
0.0291
0.0249
0.0105
0.047
0.0177
0.0001
0.0239
0.022
0.0165
0.0202
0.0115
0.0068
0.0444
0.0084
0.0408
0.0136
0.0273
0.0496
0.0195
0.016
0.0294
0.0136
0.0563
0.0439
0.0356
0.0001
0.0382
0.0357
0.0292
0.0493
0.0271
0.0627
0.022
0.0313
0.0189
0.0403
0.024
0.0315
0.0298
0.0095
0.0245
0.0155
0.0379
0.0302
0.0563
0.0228
0.0374
0.0361
0.0348
0.0113
0.0273
0.0318
0.0056
0.0237
0.0413
0.0318
0.0229
0.0401
0.018
0.0002
0.0322
0.0561
0.0362
0.0172
0.0356
0.0179
0.015
0.0175
0.0059
0.0265
0.0385
0.0003
0.0318
0.054
0.0335
0.0028
0.0208
0.0205
0.0002
0.0116
0.0114
0.0189
0.0114
0.0397
0.0753
0.0001
0.0003
0.0634
0.0582
0.0227
0.0163
0.0189
0.0337
0.0634
0.0003
0.0216
0.0364
0.0002
0.0369
0.0069
0.0988
0.021
0.0189
0.0387
0.0225
0.0442
0.027
0.0003
0.0147
0.0137
0.0215
0.0575
0.0138
0.0001
0.0292
0.0291
0.0745
0.017
0.023
0.0164
0.0001
0.0216
0.0296
0.0205
0.0463
0.0126
0.0231
0.0174
0.0337
0.0673
0.0054
0.0972
0.0003
0.0304
0.0173
0.0338
0.03
0.0127
0.0167
0.0153
0.0726
0.0088
0.0307
0.0238
0.0031
0.0276
0.028
0.032
0.0001
0.0347
0.0223
0.0322
0.0201
0.0369
0.0928
0.0122
0.0302
0.0118
0.025
0.0369
0.0229
0.0236
0.0667
0.0341
0.0194
0.0126
0.0509
0.035
0.0177
0.0478
0.0217
0.0088
0.0159
0.0006
0.0232
0.0194
0.0352
0.0043
0.0154
0.0354
0.0406
0.0087
0.0077
0.0409
0.0003
0.0335
0.0241
0.021
0.0254
0.0188
0.0337
0.0001
0.0362
0.0217
0.0453
0.0395
0.0342
0.0455
0.0115
0.0002
0.0517
0.0343
0.0001
0.0225
0.0065
0.016
0.037
0.0137
0.0299
0.054
0.065
0.027
0.0216
0.0202
0.0193
0.025
0.0385
0.0001
0.0111
0.0692
0.0255
0.0469
0.0747
0.0163
0.0278
0.0212
0.0283
0.0097
0.037
0.0406
0.0003
0.0254
0.0509
0.0388
0.0143
0.0072
0.0242
0.0163
0.0197
0.0339
0.0313
0.0265
0.0001
0.0094
0.0204
0.0291
0.0279
0.0045
0.0485
0.0232
0.0284
0.0289
0.0003
0.0135
0.0368
0.013
0.034
0.0142
0.0324
0.0007
0.0316
0.0124
0.0161
0.0347
0.0137
0.035
0.0182
0.0294
0.0163
0.019
0.0174
0.0002
0.0133
0.0425
0.018
0.0213
0.0002
0.0258
0.0001
0.0143
0.0327
0.0317
0.0305
0.0397
0.0002
0.0001
0.044
0.0108
0.0324
0.0815
0.0096
0.0275
0.0442
0.0101
0.0053
0.0002
0.0321
0.0002
0.0001
0.0175
0.0178
0.022
0.0286
0.0001
0.0256
0.0246
0.0135
0.0179
0.0275
0.0291
0.0216
0.0146
0.0002
0.0107
0.0984
0.012
0.0001
0.0276
0.0218
0.0281
0.0069
0.0196
0.0612
0.0366
0.028
0.0255
0.0415
0.0113
0.0293
0.007
0.0241
0.0153
0.0001
0.0246
0.0631
0.0299
0.0672
0.0001
0.0235
0.0205
0.0134
0.0396
0.0257
0.0136
0.0351
0.0327
0.0001
0.0116
0.0001
0.0001
0.055
0.0272
0.0065
0.0004
0.0001
0.0004
0.0149
0.0001
0.0238
0.0234
0.0288
0.0266
0.0149
0.046
0.023
0.04
0.0322
0.0001
0.0249
0.0222
0.0636
0.0001
0.034
0.0002
0.0127
0.0249
0.0284
0.0286
0.0148
0.0246
0.0002
0.0233
0.0276
0.0003
0.0001
0.0322
0.0132
0.0571
0.014
0.0295
0.0181
0.0211
0.014
0.0957
0.022
0.024
0.0135
0.0465
0.0157
0.0077
0.0001
0.0116
0.0621
0.0451
0.0398
0.0287
0.0243
0.051
0.035
0.0411
0.0312
0.0095
0.0267
0.0394
0.0432
0.0236
0.0416
0.038
0.0142
0.0388
0.1067
0.0169
0.0181
0.0342
0.0549
0.0249
0.0408
0.0248
0.0501
0.0062
0.0227
0.0403
0.0569
0.0284
0.0323
0.0004
0.05
0.0229
0.0088
0.0064
0.0425
0.0196
0.0328
0.0656
0.0472
0.0283
0.0337
0.0298
0.0436
0.0001
0.0221
0.0088
0.014
0.0525
0.0237
0.0373
0.0317
0.0077
0.0312
0.0196
0.0271
0.0156
0.0371
0.0322
0.0457
0.0165
0.0264
0.0136
0.0329
0.0002
0.0327
0.0389
0.0002
0.0081
0.0289
0.0322
0.0175
0.0458
0.0745
0.0222
0.042
0.0352
0.0001
0.0167
0.0349
0.0318
0.0194
0.0633
0.0134
0.0375
0.0199
0.037
0.0323
0.0488
0.0339
0.054
0.0383
0.0322
0.0155
0.0197
0.0166
0.0485
0.0184
0.0161
0.0219
0.0348
0.0241
0.0282
0.0204
0.0296
0.0151
0.0168
0.0246
0.0244
0.0354
0.0123
0.0216
0.0359
0.0135
0.0205
0.0002
0.0005
0.0562
0.0136
0.0149
0.0404
0.0248
0.0564
0.0078
0.0156
0.0326
0.0719
0.0036
0.0181
0.0145
0.0094
0.034
0.0252
0.0714
0.0275
0.0001
0.0001
0.0448
0.069
0.0184
0.0752
0.0608
0.0219
0.0136
0.0084
0.029
0.0465
0.0216
0.0001
0.0098
0.0131
0.0194
0.0216
0.0203
0.0174
0.0121
0.0205
0.0215
0.0983
0.0137
0.0002
0.0088
0.05
0.0027
0.0482
0.0159
0.0001
0.0327
0.0353
0.008
0.043
0.0181
0.0001
0.019
0.0166
0.0725
0.0064
0.0098
0.0123
0.0002
0.0138
0.0001
0.0124
0.0453
0.0249
0.0306
0.0111
0.019
0.0344
0.0275
0.0003
0.0321
0.0463
0.0327
0.0256
0.0155
0.0389
0.0229
0.0211
0.0235
0.0177
0.021
0.0429
0.0231
0.0188
0.0895
0.0525
0.0206
0.0316
0.0235
0.0144
0.0445
0.03
0.0104
0.0403
0.0598
0.0559
0.0221
0.0721
0.0271
0.0206
0.057
0.0138
0.0163
0.0242
0.0245
0.0423
0.0333
0.0001
0.0095
0.0319
0.0184
0.0287
0.02
0.019
0.0106
0.0225
0.0205
0.0078
0.0186
0.0002
0.012
0.0283
0.0103
0.0164
0.0344
0.0142
0.0331
0.0145
0.033
0.0168
0.0339
0.0237
0.0183
0.0001
0.0693
0.0445
0.0101
0.0372
0.0199
0.0089
0.0167
0.0202
0.0157
0.0001
0.0255
0.0195
0.0222
0.0337
0.0001
0.0001
0.0154
0.0119
0.0354
0.0001
0.0376
0.0224
0.0112
0.0001
0.0217
0.0646
0.0104
0.0254
0.0393
0.0199
0.0216
0.0001
0.006
0.0298
0.0227
0.0046
0.0308
0.0065
0.0002
0.0199
0.0342
0.0195
0.0307
0.0187
0.0001
0.0371
0.0273
0.0301
0.0173
0.0249
0.0357
0.0075
0.0001
0.0283
0.037
0.0286
0.0052
0.0088
0.024
0.0249
0.0135
0.0071
0.0312
0.0178
0.0244
0.0292
0.0001
0.0146
0.0112
0.0101
0.0004
0.028
0.0403
0.0139
0.0175
0.0102
0.019
0.029
0.0113
0.0299
0.0247
0.013
0.0146
0.0663
0.0437
0.0001
0.0128
0.0249
0.0297
0.082
0.0104
0.0363
0.0001
0.0001
0.0167
0.0001
0.0109
0.0236
0.0002
0.04
0.0181
0.0274
0.0501
0.0068
0.0268
0.0379
0.0001
0.0186
0.0037
0.0361
0.0322
0.0193
0.0269
0.0214
0.0146
0.0138
0.0162
0.0474
0.0204
0.0076
0.028
0.0232
0.0144
0.0127
0.0125
0.063
0.0258
0.0096
0.0578
0.0623
0.018
0.046
0.0059
0.0215
0.0636
0.0863
0.0136
0.1183
0.0425
0.0306
0.0237
0.0179
0.0338
0.0299
0.0332
0.0132
0.0174
0.0496
0.0433
0.0246
0.0109
0.0466
0.0127
0.0136
0.0169
0.0421
0.0118
0.0502
0.0137
0.0178
0.0571
0.0087
0.0225
0.0454
0.0403
0.027
0.0216
0.0247
0.0224
0.0457
0.032
0.0408
0.0001
0.0233
0.0106
0.0236
0.0341
0.0049
0.0303
0.0032
0.0268
0.0003
0.0264
0.0627
0.0274
0.0685
0.0105
0.0063
0.0228
0.0159
0.0246
0.0367
0.04
0.0433
0.0072
0.1407
0.1022
0.0292
0.0148
0.0209
0.0138
0.0593
0.0206
0.0149
0.0594
0.0302
0.0347
0.038
0.0558
0.0145
0.024
0.0471
0.0049
0.0418
0.0167
0.0002
0.0526
0.0222
0.0273
0.0137
0.0139
0.0001
0.0651
0.0177
0.0317
0.0002
0.0242
0.0004
0.0259
0.0522
0.0344
0.0003
0.0257
0.014
0.0353
0.0143
0.0223
0.0098
0.045
0.0001
0.038
0.0095
0.0322
0.0078
0.0156
0.0358
0.0605
0.0539
0.0126
0.0361
0.0385
0.0152
0.011
0.011
0.0202
0.0247
0.0403
0.0272
0.031
0.0117
0.0182
0.0395
0.0619
0.0486
0.0145
0.0066
0.0244
0.0242
0.0412
0.03
0.0175
0.0491
0.0283
0.0307
0.0394
0.0351
0.0316
0.0263
0.0001
0.0239
0.0219
0.0261
0.0107
0.0312
0.0341
0.0731
0.0051
0.0001
0.0227
0.1
0.0607
0.0268
0.0222
0.0307
0.0909
0.029
0.0085
0.0333
0.0417
0.0262
0.0241
0.0001
0.0213
0.0124
0.0001
0.0188
0.0384
0.0416
0.0304
0.0312
0.0085
0.0217
0.0248
0.0291
0.0081
0.0238
0.0001
0.0223
0.0212
0.0131
0.0003
0.0521
0.0199
0.0001
0.018
0.0457
0.0434
0.0212
0.0787
0.0001
0.0001
0.0385
0.0294
0.0177
0.0749
0.0214
0.0504
0.0119
0.0117
0.0521
0.0464
0.0286
0.0144
0.006
0.0124
0.0198
0.0005
0.0128
0.0004
0.0104
0.0315
0.0206
0.0209
0.0213
0.0086
0.009
0.0389
0.0861
0.0075
0.0236
0.0522
0.0431
0.0249
0.0001
0.0572
0.0416
0.0372
0.0001
0.0178
0.019
0.0255
0.0117
0.0156
0.02
0.0439
0.0298
0.0333
0.0248
0.044
0.025
0.0168
0.0035
0.0001
0.0293
0.0219
0.0033
0.0107
0.0001
0.0398
0.0168
0.0485
0.0028
0.0408
0.0002
0.0212
0.0418
0.0183
0.0093
0.0202
0.0385
0.0298
0.0191
0.0095
0.0182
0.031
0.0426
0.0203
0.0414
0.0103
0.0434
0.03
0.0074
0.0421
0.0472
0.0309
0.0488
0.0128
0.0125
0.0056
0.0003
0.0295
0.0164
0.0351
0.0226
0.0168
0.0142
0.0001
0.014
0.0149
0.0245
0.0106
0.0219
0.0441
0.0073
0.0512
0.0455
0.0001
0.2838
0.0207
0.0296
0.0308
0.0394
0.0342
0.0311
0.0257
0.0002
0.0892
0.0305
0.0222
0.0168
0.0001
0.0456
0.0441
0.0128
0.025
0.0418
0.0096
0.0948
0.0341
0.0152
0.031
0.0626
0.0001
0.0352
0.0604
0.0186
0.0333
0.0493
0.0297
0.0147
0.0001
0.0194
0.0133
0.0299
0.0385
0.0191
0.0002
0.0295
0.0854
0.0003
0.0377
0.0338
0.0848
0.015
0.0004
0.0245
0.0085
0.0313
0.0325
0.0282
0.0301
0.0368
0.0319
0.0169
0.0331
0.0166
0.0401
0.0718
0.0147
0.0232
0.0001
0.023
0.0187
0.0103
0.0187
0.024
0.0465
0.0234
0.0003
0.0001
0.0131
0.0247
0.0177
0.0116
0.0477
0.0307
0.0469
0.0258
0.0297
0.0365
0.038
0.1134
0.0145
0.0161
0.0478
0.018
0.0472
0.0279
0.0223
0.0466
0.0002
0.0083
0.0238
0.0338
0.0514
0.0415
0.0188
0.0106
0.0117
0.0348
0.0204
0.0276
0.0513
0.0358
0.0176
0.1131
0.1371
0.0001
0.0001
0.0075
0.0357
0.0002
0.0001
0.0129
0.0356
0.0379
0.0126
0.02
0.0336
0.0109
0.0195
0.0001
0.015
0.0135
0.0244
0.03
0.0234
0.0504
0.1008
0.0285
0.0175
0.0246
0.0173
0.0276
0.0292
0.0122
0.0291
0.0258
0.0265
0.025
0.0049
0.0273
0.0243
0.0145
0.0091
0.0213
0.0177
0.0278
0.0194
0.0077
0.0078
0.0003
0.0307
0.022
0.0188
0.0151
0.0458
0.0068
0.0422
0.0004
0.0159
0.0112
0.0231
0.0362
0.0103
0.0007
0.0479
0.018
0.02
0.0363
0.0196
0.0106
0.0158
0.0257
0.0108
0.0163
0.0692
0.0254
0.0209
0.0242
0.0317
0.013
0.0401
0.0003
0.0109
0.0443
0.0001
0.049
0.0252
0.0001
0.0662
0.0223
0.0161
0.035
0.0217
0.0307
0.0197
0.0387
0.0316
0.038
0.0104
0.0002
0.0343
0.0098
0.0304
0.0117
0.0197
0.0337
0.0246
0.0001
0.0186
0.0597
0.0447
0.0174
0.0155
0.0166
0.0329
0.0129
0.0359
0.0211
0.021
0.0425
0.0579
0.0626
0.0278
0.0225
0.0048
0.026
0.0203
0.053
0.0151
0.0195
0.0218
0.0189
0.0085
0.0154
0.0266
0.013
0.0159
0.0116
0.0243
0.0094
0.0116
0.0262
0.0295
0.0136
0.0205
0.0064
0.0178
0.0234
0.0265
0.0104
0.0875
0.0464
0.0535
0.0041
0.0613
0.0144
0.0269
0.0154
0.0433
0.0206
0.038
0.0131
0.0477
0.0362
0.0601
0.0241
0.0142
0.0658
0.0288
0.0288
0.0227
0.0116
0.024
0.0161
0.0352
0.0283
0.0108
0.0221
0.006
0.0434
0.0201
0.041
0.0185
0.0163
0.0003
0.0379
0.0673
0.0723
0.013
0.0472
0.0425
0.0366
0.0184
0.0269
0.0511
0.0002
0.0119
0.0477
0.0003
0.0195
0.026
0.0292
0.0002
0.0002
0.0238
0.0388
0.0001
0.0122
0.0104
0.0211
0.0163
0.0002
0.0751
0.0245
0.0159
0.0193
0.0462
0.0081
0.0124
0.0417
0.0099
0.0002
0.0987
0.017
0.0279
0.0282
0.0187
0.0002
0.0535
0.0274
0.0001
0.0135
0.0145
0.0287
0.0621
0.0198
0.0273
0.0001
0.0311
0.0437
0.0141
0.0097
0.0142
0.0228
0.0155
0.0186
0.0122
0.0002
0.0526
0.0256
0.0208
0.0285
0.0001
0.0187
0.0669
0.0262
0.0298
0.0256
0.0219
0.0365
0.0125
0.0059
0.0462
0.0233
0.0512
0.0415
0.0149
0.0388
0.0328
0.0136
0.0267
0.0203
0.0207
0.0264
0.0001
0.0143
0.0217
0.0153
0.042
0.0111
0.0082
0.0066
0.0163
0.0116
0.0204
0.0514
0.0136
0.0186
0.0342
0.0247
0.0106
0.0178
0.0001
0.017
0.0236
0.0197
0.0225
0.0003
0.0103
0.0292
0.0167
0.032
0.0001
0.0451
0.063
0.0128
0.0264
0.0581
0.0262
0.0337
0.0225
0.0143
0.0168
0.0003
0.0216
0.0471
0.1373
0.0298
0.0348
0.0246
0.0243
0.0377
0.0214
0.0001
0.0308
0.0002
0.0228
0.0539
0.0322
0.0616
0.0421
0.0141
0.0001
0.0162
0.0001
0.0121
0.0446
0.0001
0.0177
0.0121
0.031
0.011
0.0263
0.0269
0.0129
0.0145
0.0841
0.0318
0.0003
0.0003
0.0116
0.0001
0.0444
0.0748
0.0663
0.0307
0.0261
0.0232
0.0469
0.0203
0.0001
0.0321
0.0141
0.0217
0.0294
0.0153
0.011
0.0161
0.0311
0.1195
0.0562
0.0194
0.1176
0.0292
0.0272
0.0003
0.0345
0.0467
0.0253
0.0259
0.0001
0.0117
0.0001
0.0238
0.0513
0.0232
0.0153
0.0255
0.0141
0.0277
0.0152
0.0354
0.0095
0.0001
0.0295
0.0203
0.0277
0.0248
0.0207
0.0181
0.0254
0.055
0.0116
0.0613
0.0314
0.0385
0.0283
0.02
0.0438
0.0212
0.0278
0.0349
0.012
0.0346
0.0561
0.0293
0.0573
0.0378
0.0615
0.0156
0.0167
0.0138
0.042
0.0079
0.0156
0.0326
0.0001
0.0263
0.0307
0.0001
0.005
0.028
0.0287
0.0185
0.0756
0.0176
0.0303
0.0189
0.0307
0.0244
0.0745
0.0449
0.0232
0.0002
0.0246
0.0125
0.0426
0.0288
0.0269
0.0056
0.0167
0.0506
0.0389
0.0599
0.0191
0.0217
0.0182
0.0001
0.0769
0.0566
0.0006
0.0315
0.0163
0.0359
0.0567
0.0002
0.0402
0.0434
0.0392
0.0357
0.0417
0.0319
0.0541
0.0716
0.0002
0.0429
0.0327
0.0226
0.0099
0.0349
0.0201
0.1042
0.0001
0.0355
0.0169
0.0408
0.0301
0.0286
0.0105
0.0102
0.0399
0.0153
0.0366
0.0766
0.0629
0.0404
0.0344
0.0238
0.0001
0.0349
0.0187
0.0001
0.0128
0.0299
0.0285
0.0177
0.0286
0.0457
0.0002
0.0001
0.0447
0.025
0.0543
0.0856
0.0001
0.0168
0.0246
0.0133
0.0322
0.0001
0.0321
0.0452
0.0687
0.0308
0.0002
0.0177
0.0247
0.0788
0.0508
0.0001
0.0333
0.0168
0.0384
0.0134
0.043
0.0291
0.0001
0.0266
0.0329
0.0287
0.0062
0.0326
0.0291
0.0001
0.0347
0.0166
0.0467
0.0161
0.0213
0.0326
0.0273
0.0204
0.0341
0.0405
0.0155
0.0278
0.059
0.0062
0.0045
0.02
0.0206
0.0199
0.0292
0.0131
0.0353
0.0118
0.0114
0.0567
0.0743
0.0242
0.03
0.0231
0.1825
0.0335
0.0002
0.0267
0.0117
0.0111
0.0001
0.0911
0.0288
0.0168
0.0098
0.0085
0.0191
0.0001
0.0183
0.0174
0.0364
0.0152
0.0115
0.0526
0.0294
0.0342
0.0248
0.0214
0.0827
0.0269
0.0252
0.0165
0.0265
0.0088
0.0117
0.0295
0.0231
0.0388
0.0276
0.0197
0.0392
0.0271
0.0309
0.0246
0.0259
0.0177
0.0148
0.0249
0.0235
0.0408
0.0445
0.0215
0.0346
0.0095
0.0137
0.0099
0.0064
0.0284
0.036
0.1264
0.0685
0.0147
0.0105
0.0207
0.0002
0.0118
0.0512
0.0193
0.0595
0.0844
0.0189
0.0199
0.0004
0.0111
0.0193
0.0001
0.023
0.02
0.0002
0.0162
0.0107
0.0001
0.0381
0.0002
0.0403
0.0411
0.0244
0.0163
0.0125
0.0233
0.0003
0.0734
0.0002
0.0445
0.0056
0.0249
0.0185
0.0082
0.0138
0.012
0.0151
0.0208
0.0001
0.0605
0.0241
0.088
0.0245
0.0195
0.0355
0.0155
0.0863
0.0188
0.028
0.0002
0.0146
0.0151
0.0244
0.0323
0.0247
0.0495
0.0246
0.0264
0.0654
0.0312
0.0001
0.0253
0.0493
0.0399
0.0122
0.063
0.0265
0.0314
0.0141
0.0434
0.019
0.01
0.0303
0.0598
0.0188
0.0294
0.0212
0.0436
0.0119
0.0282
0.0002
0.0648
0.0126
0.032
0.0002
0.0056
0.0001
0.0528
0.0278
0.0402
0.0176
0.0104
0.0187
0.0207
0.028
0.0135
0.0217
0.0729
0.0213
0.047
0.0353
0.0259
0.0417
0.0098
0.0681
0.0258
0.0121
0.035
0.0481
0.0371
0.0386
0.0106
0.011
0.0439
0.0178
0.0317
0.0214
0.0166
0.0002
0.0357
0.0283
0.0146
0.0185
0.0173
0.0432
0.0182
0.0003
0.028
0.0002
0.0144
0.0339
0.0157
0.0305
0.0802
0.0134
0.0143
0.0078
0.0127
0.044
0.0001
0.0386
0.0001
0.0247
0.0185
0.0665
0.0309
0.006
0.0196
0.0281
0.0751
0.0083
0.0095
0.0078
0.0202
0.0344
0.0322
0.0001
0.0412
0.0265
0.0251
0.0247
0.021
0.0547
0.0323
0.006
0.0157
0.0256
0.0169
0.0612
0.0103
0.0068
0.0059
0.0146
0.0083
0.0133
0.0392
0.0132
0.0288
0.0194
0.0304
0.0283
0.038
0.0538
0.0264
0.0231
0.0315
0.0221
0.0437
0.0061
0.0232
0.023
0.0341
0.0419
0.055
0.0156
0.0228
0.0259
0.0428
0.0265
0.0001
0.01
0.0162
0.017
0.0444
0.0297
0.0731
0.0002
0.0138
0.0169
0.0145
0.0237
0.031
0.0152
0.0597
0.0456
0.0002
0.0176
0.0598
0.0318
0.0322
0.0217
0.0264
0.0672
0.0301
0.0089
0.0373
0.0149
0.0185
0.0156
0.0225
0.0142
0.041
0.0145
0.0515
0.0283
0.0128
0.0122
0.0078
0.0298
0.0001
0.0234
0.0629
0.0346
0.0123
0.0208
0.036
0.0135
0.0001
0.0128
0.0133
0.081
0.0607
0.0095
0.0141
0.0282
0.0131
0.0085
0.0233
0.0139
0.0274
0.0361
0.0236
0.0616
0.0286
0.1069
0.0001
0.045
0.0388
0.0351
0.0186
0.0388
0.0193
0.0636
0.0572
0.013
0.0156
0.0001
0.0102
0.0006
0.0258
0.0201
0.0458
0.0213
0.0691
0.0258
0.034
0.0299
0.0372
0.0149
0.0389
0.0002
0.0199
0.0001
0.0171
0.0141
0.0001
0.0127
0.0181
0.0069
0.0001
0.0279
0.0241
0.0104
0.0261
0.0141
0.0233
0.0175
0.0001
0.0067
0.0401
0.0445
0.0169
0.0475
0.0001
0.0356
0.0205
0.0072
0.0149
0.0063
0.025
0.1364
0.041
0.0265
0.0206
0.0222
0.0424
0.0181
0.0178
0.0082
0.0126
0.0293
0.0154
0.0765
0.0241
0.0328
0.0293
0.0302
0.0306
0.0318
0.0291
0.0577
0.0113
0.0457
0.0468
0.0252
0.0633
0.0342
0.0299
0.0164
0.0439
0.0225
0.0334
0.0094
0.0545
0.0357
0.0074
0.0144
0.0413
0.0244
0.0174
0.0608
0.0975
0.0116
0.0985
0.0357
0.0001
0.0161
0.0214
0.0167
0.0219
0.0259
0.0536
0.0276
0.0489
0.0281
0.0501
0.0004
0.0003
0.0381
0.0308
0.0205
0.0082
0.0074
0.0383
0.0252
0.0325
0.0145
0.013
0.0204
0.0268
0.0234
0.0002
0.0131
0.0274
0.018
0.0646
0.0066
0.0001
0.0582
0.0319
0.0146
0.0104
0.0933
0.069
0.019
0.0067
0.0434
0.0166
0.0002
0.0387
0.0447
0.0834
0.005
0.0209
0.0364
0.0162
0.0182
0.0099
0.0295
0.0478
0.0196
0.0169
0.0088
0.0542
0.0154
0.0114
0.019
0.0804
0.0077
0.0001
0.0215
0.0269
0.0515
0.0303
0.0001
0.031
0.0071
0.0146
0.0139
0.012
0.038
0.0098
0.0339
0.0402
0.0675
0.055
0.1044
0.0652
0.0194
0.0298
0.0467
0.0357
0.0709
0.0378
0.0159
0.015
0.0214
0.0418
0.0264
0.045
0.0311
0.0162
0.0316
0.0135
0.0158
0.0002
0.0244
0.019
0.0305
0.0001
0.0172
0.0165
0.0059
0.0187
0.018
0.0312
0.0176
0.0191
0.0315
0.0935
0.026
0.0293
0.0156
0.0002
0.0259
0.0195
0.0384
0.0002
0.0189
0.0196
0.0157
0.0001
0.0282
0.0382
0.1836
0.0101
0.0416
0.0389
0.0125
0.0003
0.0237
0.0285
0.0182
0.0055
0.0702
0.0001
0.0157
0.041
0.0519
0.0235
0.0361
0.0119
0.0674
0.0114
0.0223
0.0428
0.033
0.0284
0.0001
0.011
0.0001
0.0153
0.0164
0.0503
0.0466
0.0102
0.0673
0.0186
0.0191
0.0106
0.1035
0.0001
0.0411
0.0242
0.0144
0.0198
0.0138
0.0117
0.0249
0.0302
0.009
0.019
0.0311
0.0648
0.0112
0.0343
0.0142
0.0214
0.0552
0.0001
0.0288
0.0361
0.0001
0.0228
0.0183
0.0355
0.0488
0.0109
0.0001
0.0003
0.0176
0.0001
0.0254
0.0532
0.043
0.021
0.0477
0.0063
0.0202
0.0198
0.0397
0.0365
0.018
0.0004
0.0067
0.0128
0.0254
0.0211
0.0496
0.0378
0.0053
0.0148
0.0245
0.0306
0.0275
0.0296
0.0144
0.0496
0.0279
0.0309
0.0209
0.0099
0.0584
0.0002
0.0072
0.0827
0.021
0.0547
0.0064
0.0375
0.0179
0.013
0.0313
0.0214
0.0582
0.0408
0.0202
0.0166
0.055
0.0071
0.0375
0.004
0.0148
0.0377
0.0001
0.0194
0.031
0.026
0.0313
0.0076
0.0297
0.0205
0.021
0.0707
0.0186
0.0041
0.0267
0.0537
0.01
0.0202
0.0188
0.0297
0.0444
0.0231
0.0082
0.0286
0.0196
0.041
0.0259
0.0302
0.0454
0.0115
0.047
0.0085
0.0172
0.0085
0.0081
0.0281
0.0665
0.0197
0.0329
0.009
0.0411
0.0245
0.0003
0.0099
0.0171
0.0244
0.0199
0.0306
0.0001
0.0456
0.0256
0.0001
0.0162
0.0179
0.0001
0.0157
0.0401
0.0149
0.0327
0.0233
0.0002
0.0203
0.0576
0.0454
0.1216
0.0434
0.0274
0.0316
0.0003
0.0262
0.0272
0.0174
0.0741
0.0052
0.0254
0.0294
0.0353
0.0406
0.022
0.0155
0.0701
0.0299
0.0001
0.0167
0.0258
0.0373
0.0001
0.0191
0.0343
0.0177
0.0104
0.0069
0.0198
0.0325
0.0245
0.0186
0.0474
0.0186
0.02
0.0155
0.0333
0.0276
0.0466
0.0716
0.0346
0.0682
0.0413
0.0329
0.0001
0.0248
0.0001
0.0223
0.0205
0.0437
0.0167
0.0171
0.005
0.0336
0.0497
0.0151
0.0233
0.0002
0.0456
0.0213
0.019
0.0236
0.0001
0.0312
0.0068
0.0283
0.0146
0.0445
0.044
0.0204
0.0002
0.0243
0.0443
0.0115
0.0221
0.04
0.018
0.0155
0.006
0.0289
0.0299
0.0264
0.013
0.0444
0.0157
0.0377
0.014
0.0001
0.014
0.0001
0.0539
0.0073
0.0275
0.0543
0.0522
0.0258
0.0004
0.0053
0.0497
0.0138
0.1377
0.0247
0.0549
0.0238
0.0222
0.0433
0.0301
0.0282
0.0001
0.0322
0.0129
0.0233
0.0235
0.0125
0.0394
0.0671
0.022
0.0005
0.0159
0.0343
0.0482
0.0291
0.026
0.0247
0.0136
0.0147
0.0067
0.0193
0.0125
0.02
0.0245
0.0138
0.0325
0.0248
0.0454
0.05
0.0001
0.0868
0.0234
0.0549
0.0347
0.0174
0.0207
0.0001
0.0055
0.0493
0.014
0.025
0.0693
0.0251
0.0092
0.0108
0.0056
0.0109
0.0252
0.0186
0.024
0.0001
0.0369
0.0001
0.0188
0.0721
0.0309
0.0271
0.0178
0.0157
0.0002
0.0348
0.0952
0.0053
0.0491
0.0232
0.0191
0.0045
0.1526
0.0123
0.0168
0.0116
0.0236
0.0001
0.0001
0.0131
0.0001
0.0261
0.0757
0.0333
0.0443
0.0245
0.0147
0.0405
0.0241
0.0884
0.0121
0.0095
0.0233
0.0223
0.0614
0.0355
0.0166
0.0277
0.0537
0.0139
0.0173
0.0305
0.0004
0.0294
0.0222
0.0538
0.006
0.0145
0.0002
0.0267
0.05
0.0324
0.0332
0.0146
0.0102
0.0083
0.0181
0.0139
0.0625
0.0503
0.0074
0.0183
0.1729
0.0198
0.0005
0.0232
0.0149
0.0326
0.0449
0.0138
0.0308
0.0155
0.0147
0.0543
0.016
0.0452
0.0322
0.0053
0.0351
0.0002
0.0154
0.0198
0.033
0.0191
0.0308
0.0813
0.034
0.014
0.0056
0.0097
0.0332
0.0144
0.0409
0.0149
0.028
0.0575
0.0417
0.044
0.0217
0.0285
0.0049
0.0438
0.0189
0.0001
0.0165
0.0206
0.0349
0.0085
0.0001
0.0075
0.0255
0.0177
0.0165
0.0001
0.0226
0.0051
0.0334
0.0055
0.0339
0.0002
0.0483
0.0198
0.0001
0.0073
0.017
0.0268
0.0364
0.0259
0.0211
0.0152
0.039
0.0035
0.0161
0.008
0.0289
0.0417
0.0534
0.0246
0.0151
0.0226
0.0106
0.0338
0.0064
0.0084
0.0001
0.0111
0.0291
0.0001
0.0222
0.0258
0.0143
0.0426
0.0447
0.0468
0.0322
0.0128
0.0395
0.0246
0.0321
0.0256
0.0001
0.0504
0.023
0.0483
0.0242
0.015
0.0277
0.0344
0.0571
0.0058
0.0002
0.0164
0.0001
0.0405
0.013
0.0355
0.0255
0.0359
0.0001
0.014
0.0001
0.0228
0.0003
0.0196
0.0406
0.0314
0.0365
0.0627
0.0077
0.0372
0.0256
0.0005
0.0118
0.0279
0.0217
0.0596
0.0359
0.0159
0.0348
0.0102
0.0225
0.0295
0.0081
0.0366
0.0244
0.0092
0.0201
0.0276
0.0338
0.0213
0.0381
0.0492
0.0722
0.0371
0.0383
0.0091
0.037
0.0159
0.039
0.0374
0.0199
0.0003
0.0478
0.0388
0.0403
0.0168
0.0157
0.0424
0.0402
0.0837
0.0081
0.0158
0.0241
0.0702
0.0001
0.0189
0.0175
0.0159
0.0002
0.0498
0.053
0.028
0.0297
0.0251
0.0258
0.0146
0.0177
0.0938
0.0368
0.022
0.0817
0.021
0.0001
0.023
0.0493
0.0158
0.0072
0.0324
0.0092
0.034
0.0124
0.076
0.0222
0.0321
0.0078
0.0248
0.0001
0.04
0.0001
0.0266
0.1152
0.0616
0.0253
0.0194
0.0303
0.0093
0.0219
0.0077
0.0002
0.0155
0.0191
0.0257
0.033
0.0236
0.0225
0.0165
0.0437
0.0065
0.0001
0.0448
0.0187
0.0193
0.0245
0.0197
0.0141
0.0324
0.0481
0.0089
0.0453
0.0145
0.0104
0.0242
0.015
0.0215
0.0327
0.0108
0.0093
0.0262
0.0064
0.0202
0.039
0.0301
0.0266
0.0245
0.0218
0.0247
0.0223
0.0278
0.0222
0.0098
0.056
0.0308
0.0315
0.0287
0.0266
0.0285
0.02
0.0221
0.0101
0.0499
0.0508
0.2233
0.0046
0.0112
0.0224
0.0131
0.0678
0.0458
0.0279
0.0446
0.1114
0.0296
0.0152
0.0157
0.0076
0.0252
0.0051
0.0059
0.013
0.0138
0.0416
0.0106
0.0229
0.0326
0.0003
0.0249
0.0117
0.0374
0.0147
0.012
0.0001
0.0154
0.0114
0.0374
0.0061
0.0208
0.0295
0.0217
0.0222
0.0001
0.0367
0.0261
0.0406
0.008
0.0266
0.0211
0.0074
0.0242
0.0001
0.0315
0.0177
0.0178
0.0256
0.0294
0.0136
0.0001
0.0135
0.018
0.0652
0.0138
0.0385
0.044
0.0353
0.0131
0.0495
0.0226
0.0001
0.0284
0.0077
0.0161
0.0089
0.0002
0.0113
0.0001
0.0342
0.0211
0.0081
0.0201
0.0538
0.0211
0.0137
0.0125
0.0186
0.0292
0.0266
0.0149
0.0433
0.0537
0.0187
0.0004
0.0075
0.0486
0.064
0.0085
0.0001
0.0001
0.0292
0.0622
0.0364
0.0002
0.0388
0.024
0.0002
0.0355
0.0182
0.0286
0.0001
0.024
0.0001
0.0375
0.0384
0.0158
0.0151
0.0256
0.0001
0.0001
0.0265
0.0001
0.0602
0.0159
0.0193
0.0376
0.0097
0.0158
0.0238
0.1038
0.0291
0.0148
0.0001
0.0411
0.0274
0.0365
0.0059
0.0195
0.0266
0.0395
0.0172
0.0244
0.0147
0.0187
0.0524
0.0216
0.0552
0.0397
0.0112
0.0249
0.0352
0.0283
0.0234
0.0207
0.0759
0.0069
0.0413
0.0298
0.0002
0.0087
0.1318
0.0001
0.0433
0.0473
0.0001
0.056
0.0137
0.063
0.0243
0.0378
0.0432
0.01
0.0086
0.0456
0.0067
0.0001
0.0367
0.0145
0.0215
0.0124
0.0363
0.0236
0.006
0.005
0.0333
0.0126
0.0483
0.0516
0.0382
0.0659
0.0133
0.0127
0.0065
0.0153
0.0227
0.0248
0.0002
0.0172
0.0086
0.0356
0.0857
0.0492
0.0286
0.0067
0.0278
0.0398
0.025
0.0596
0.0166
0.0154
0.0302
0.0063
0.0642
0.0296
0.0265
0.0141
0.013
0.022
0.0165
0.0673
0.0094
0.0314
0.0159
0.015
0.0004
0.02
0.0315
0.0255
0.0319
0.0148
0.0108
0.0249
0.0089
0.0001
0.0137
0.0907
0.0423
0.0118
0.0749
0.0133
0.0153
0.0188
0.0899
0.0181
0.0083
0.0554
0.0288
0.0403
0.0117
0.0373
0.0255
0.0713
0.0064
0.0483
0.0221
0.0262
0.0283
0.0228
0.0162
0.0287
0.0107
0.0166
0.0971
0.0003
0.0274
0.0534
0.038
0.0178
0.0271
0.0001
0.0378
0.0196
0.0297
0.0001
0.0242
0.0546
0.0365
0.0308
0.0251
0.0473
0.0554
0.0137
0.006
0.0494
0.0502
0.0634
0.0213
0.0055
0.0485
0.0211
0.0283
0.0901
0.0662
0.0001
0.0387
0.0193
0.015
0.0252
0.0137
0.0145
0.0102
0.0107
0.0331
0.0173
0.0176
0.0211
0.04
0.0541
0.0177
0.0576
0.0191
0.0367
0.0281
0.041
0.0161
0.073
0.0414
0.0273
0.0004
0.0637
0.0125
0.0202
0.0474
0.0406
0.0183
0.0001
0.0412
0.075
0.0354
0.0505
0.0118
0.0114
0.0294
0.0143
0.0353
0.034
0.031
0.0319
0.009
0.0268
0.0204
0.0165
0.0358
0.026
0.0128
0.0318
0.0276
0.0499
0.0147
0.0001
0.0447
0.0046
0.0424
0.022
0.0194
0.0116
0.027
0.0201
0.0168
0.0078
0.0425
0.0911
0.019
0.014
0.0164
0.0003
0.0146
0.0608
0.0189
0.0414
0.0194
0.0002
0.0129
0.0495
0.0202
0.013
0.0244
0.0967
0.0092
0.009
0.0166
0.0002
0.0067
0.0305
0.0472
0.072
0.0163
0.0126
0.0094
0.0267
0.0192
0.0104
0.0509
0.0113
0.0399
0.0343
0.0001
0.0184
0.0001
0.0186
0.0149
0.014
0.0162
0.0249
0.0303
0.0665
0.0406
0.0153
0.0483
0.0244
0.0223
0.0273
0.0406
0.0148
0.0207
0.0284
0.0001
0.0001
0.0432
0.021
0.0217
0.0313
0.0075
0.0446
0.0172
0.0309
0.0274
0.0219
0.0281
0.0204
0.0002
0.0246
0.0157
0.0136
0.024
0.0197
0.0471
0.0001
0.0165
0.0162
0.035
0.0682
0.0239
0.018
0.0278
0.1223
0.0274
0.0256
0.056
0.0109
0.0124
0.021
0.0274
0.0069
0.0145
0.0414
0.0111
0.0272
0.0233
0.0136
0.0262
0.0268
0.0136
0.0001
0.0054
0.0095
0.0373
0.0001
0.0297
0.025
0.0001
0.0129
0.0369
0.0353
0.0414
0.0495
0.0065
0.0261
0.0631
0.0213
0.0001
0.0183
0.0221
0.0001
0.0001
0.0172
0.0218
0.0309
0.0223
0.0342
0.0112
0.0254
0.0276
0.0374
0.0052
0.0609
0.1377
0.0262
0.0466
0.035
0.0305
0.0209
0.0649
0.0001
0.0208
0.0366
0.0251
0.043
0.025
0.0168
0.0149
0.0262
0.0002
0.0364
0.0253
0.0202
0.0116
0.0154
0.0299
0.0203
0.0206
0.0368
0.027
0.0353
0.0322
0.0205
0.0001
0.0202
0.0317
0.0395
0.0377
0.0155
0.0114
0.0184
0.0663
0.0286
0.0263
0.0202
0.0001
0.0004
0.0001
0.0232
0.0158
0.0272
0.0219
0.0304
0.0474
0.0949
0.0297
0.0164
0.0067
0.0182
0.0136
0.0117
0.0076
0.0137
0.0001
0.026
0.0169
0.0093
0.0289
0.0414
0.0477
0.0002
0.0485
0.0176
0.0189
0.0211
0.0739
0.0039
0.0346
0.0125
0.0152
0.0422
0.0281
0.0538
0.0229
0.0209
0.0282
0.0223
0.0205
0.0421
0.0366
0.0417
0.0341
0.0089
0.0002
0.0099
0.0117
0.0272
0.0124
0.0397
0.0212
0.0365
0.0257
0.0855
0.0001
0.0259
0.0002
0.0144
0.0264
0.0299
0.0486
0.0166
0.0261
0.0267
0.0202
0.0491
0.0337
0.0284
0.0199
0.0225
0.0091
0.0254
0.0217
0.0247
0.0128
0.016
0.0589
0.0282
0.02
0.0398
0.0346
0.0002
0.0349
0.007
0.0309
0.0197
0.0169
0.0276
0.0096
0.0124
0.0339
0.0462
0.0237
0.027
0.0004
0.0293
0.0311
0.0179
0.0093
0.0002
0.0294
0.016
0.0352
0.042
0.0474
0.0002
0.0284
0.0382
0.0001
0.0171
0.065
0.0001
0.0001
0.0366
0.0275
0.0337
0.055
0.0002
0.0115
0.0121
0.1429
0.0566
0.0001
0.0385
0.0355
0.0269
0.0216
0.0375
0.041
0.0003
0.0335
0.0368
0.0332
0.0002
0.017
0.0002
0.0183
0.0419
0.0175
0.0356
0.0302
0.0513
0.0206
0.0548
0.0088
0.0288
0.0242
0.0002
0.0185
0.0305
0.0551
0.0231
0.0208
0.0393
0.0179
0.0257
0.0251
0.0397
0.0347
0.0406
0.0001
0.0479
0.0314
0.0001
0.0607
0.0325
0.0278
0.0098
0.0203
0.0215
0.0132
0.0215
0.0001
0.026
0.0428
0.0719
0.0079
0.0392
0.0327
0.0001
0.0281
0.0368
0.0218
0.0198
0.0235
0.026
0.0261
0.0156
0.0228
0.0223
0.0305
0.0263
0.0332
0.017
0.0437
0.0004
0.0352
0.0002
0.0214
0.015
0.024
0.0118
0.0224
0.0084
0.0284
0.0492
0.0351
0.0151
0.0166
0.0221
0.0237
0.0302
0.0196
0.0144
0.0291
0.0143
0.0321
0.0002
0.0244
0.0121
0.0241
0.0162
0.0459
0.0276
0.0145
0.0454
0.0497
0.0001
0.0321
0.0293
0.005
0.0001
0.013
0.016
0.0207
0.0321
0.0078
0.0368
0.0202
0.0179
0.0287
0.0315
0.0001
0.0508
0.0134
0.0252
0.056
0.0394
0.0713
0.0423
0.0002
0.0097
0.0079
0.029
0.0476
0.0173
0.0003
0.0394
0.0116
0.0278
0.0087
0.0165
0.0149
0.0002
0.0254
0.0281
0.0218
0.0313
0.0001
0.0328
0.0213
0.0603
0.0104
0.1062
0.0135
0.0368
0.0276
0.0245
0.0253
0.0839
0.0089
0.0117
0.0001
0.0319
0.056
0.0468
0.0257
0.0112
0.047
0.0599
0.0408
0.0269
0.0192
0.0482
0.0547
0.04
0.0074
0.0253
0.0088
0.0133
0.0271
0.0658
0.0206
0.0083
0.0243
0.0001
0.005
0.048
0.0169
0.0311
0.0133
0.0477
0.0158
0.0863
0.0215
0.0195
0.0513
0.0121
0.0553
0.0178
0.0373
0.0505
0.0243
0.0594
0.0414
0.0157
0.0214
0.0461
0.0268
0.0576
0.0512
0.0444
0.0133
0.0887
0.0194
0.0153
0.0227
0.0384
0.0183
0.0085
0.0278
0.0203
0.0001
0.093
0.0438
0.0002
0.035
0.0157
0.0153
0.0364
0.0264
0.0229
0.0113
0.0001
0.0387
0.0204
0.0166
0.0001
0.023
0.0419
0.0215
0.0169
0.0426
0.0002
0.0651
0.0067
0.0496
0.032
0.0221
0.022
0.0203
0.028
0.0001
0.0279
0.032
0.0214
0.036
0.01
0.0175
0.0001
0.0199
0.0472
0.055
0.0748
0.0654
0.0055
0.0218
0.0252
0.072
0.0049
0.0001
0.0001
0.0331
0.0113
0.0094
0.0004
0.037
0.0166
0.0162
0.0241
0.0352
0.0147
0.0002
0.0309
0.0081
0.0371
0.0245
0.0098
0.0307
0.0422
0.0302
0.0503
0.0144
0.0598
0.0436
0.0348
0.0285
0.0087
0.0349
0.0334
0.0376
0.0402
0.0436
0.0288
0.0313
0.0568
0.0082
0.0149
0.02
0.0219
0.0499
0.0225
0.0235
0.0459
0.0117
0.0506
0.0001
0.0495
0.0233
0.0094
0.0063
0.0001
0.0279
0.0115
0.0334
0.0379
0.0258
0.1376
0.0096
0.0002
0.0175
0.0412
0.0002
0.0431
0.0086
0.0157
0.025
0.0054
0.0055
0.0115
0.0652
0.0116
0.0719
0.1416
0.0443
0.0522
0.0317
0.0204
0.0202
0.0631
0.0325
0.0187
0.0101
0.0555
0.0208
0.0337
0.0072
0.0328
0.0531
0.0133
0.0061
0.0135
0.0141
0.0261
0.0002
0.0231
0.0227
0.0229
0.0184
0.0173
0.0123
0.0652
0.0158
0.0443
0.0605
0.0001
0.0102
0.0148
0.0487
0.0632
0.0128
0.0105
0.0317
0.0241
0.0185
0.037
0.0248
0.0145
0.0142
0.0522
0.0499
0.0302
0.0442
0.0959
0.014
0.0187
0.016
0.0354
0.0002
0.0175
0.0619
0.0117
0.0184
0.0167
0.0321
0.0314
0.0359
0.0403
0.036
0.0453
0.0316
0.0125
0.0117
0.0193
0.0291
0.033
0.0341
0.0446
0.0234
0.0244
0.0248
0.042
0.018
0.0002
0.0349
0.0234
0.0221
0.0166
0.0155
0.0002
0.0967
0.0195
0.0146
0.0425
0.0289
0.0235
0.0367
0.0587
0.0167
0.0268
0.0201
0.0444
0.024
0.0491
0.0217
0.0656
0.0207
0.0503
0.0201
0.0002
0.0546
0.0177
0.0095
0.0001
0.0735
0.0177
0.0178
0.0196
0.0348
0.0045
0.0717
0.0138
0.0731
0.0265
0.0273
0.024
0.0158
0.0186
0.0104
0.0216
0.0054
0.0503
0.0291
0.0003
0.0422
0.0145
0.0543
0.0087
0.0118
0.0095
0.0208
0.0177
0.035
0.0002
0.0148
0.0377
0.0603
0.0353
0.0004
0.0208
0.0134
0.0001
0.0001
0.0135
0.0196
0.0497
0.0276
0.0423
0.0537
0.0213
0.0002
0.0338
0.0337
0.0217
0.0071
0.0226
0.0115
0.0276
0.0387
0.0199
0.0224
0.0001
0.0405
0.0058
0.1335
0.044
0.026
0.0362
0.0287
0.0102
0.0002
0.0235
0.0179
0.0141
0.0447
0.0222
0.0514
0.0196
0.0735
0.0118
0.0246
0.0269
0.1962
0.0098
0.0291
0.0466
0.073
0.0419
0.0141
0.0198
0.011
0.0132
0.0653
0.0122
0.1031
0.0263
0.055
0.0402
0.0377
0.0366
0.0001
0.0213
0.0139
0.0459
0.0253
0.0182
0.0317
0.02
0.0102
0.0108
0.0198
0.0547
0.0295
0.0147
0.0003
0.0124
0.0059
0.0166
0.0098
0.0215
0.0353
0.0117
0.0311
0.0138
0.0329
0.0402
0.016
0.036
0.0415
0.0305
0.0105
0.0294
0.0133
0.0282
0.0218
0.0096
0.0209
0.0214
0.0151
0.0697
0.1525
0.0599
0.0236
0.0373
0.0229
0.0179
0.0152
0.0329
0.0221
0.0446
0.0004
0.042
0.0248
0.023
0.0187
0.0192
0.0108
0.0225
0.0278
0.0118
0.0519
0.029
0.0107
0.0252
0.014
0.0131
0.0207
0.0424
0.0445
0.0448
0.032
0.0251
0.0146
0.0002
0.0364
0.0183
0.0171
0.0271
0.0229
0.0534
0.0228
0.046
0.042
0.0094
0.0243
0.0358
0.0318
0.0347
0.0117
0.0538
0.0381
0.0157
0.0146
0.0317
0.0174
0.0001
0.0695
0.0226
0.0289
0.0348
0.084
0.01
0.0001
0.0208
0.0546
0.012
0.0164
0.0078
0.0193
0.019
0.0401
0.0001
0.0328
0.0001
0.0929
0.0193
0.0825
0.0779
0.0172
0.0577
0.0149
0.0404
0.0058
0.0313
0.0389
0.107
0.0266
0.084
0.0101
0.0146
0.0129
0.0043
0.0002
0.0077
0.0315
0.0449
0.0279
0.0046
0.0156
0.0442
0.0397
0.0336
0.0217
0.0224
0.0406
0.0197
0.0608
0.0158
0.0233
0.0281
0.0002
0.0492
0.0214
0.0686
0.0384
0.0204
0.0003
0.0543
0.0268
0.016
0.0133
0.0571
0.0246
0.0268
0.0414
0.0222
0.0631
0.0562
0.0064
0.0183
0.0962
0.01
0.0437
0.0256
0.0114
0.0401
0.0144
0.0181
0.0312
0.0317
0.0246
0.0351
0.0064
0.0058
0.0625
0.0029
0.0103
0.03
0.0417
0.0528
0.0279
0.0231
0.0003
0.0144
0.0206
0.0268
0.0118
0.0521
0.0139
0.016
0.0126
0.0423
0.0289
0.0491
0.0193
0.0216
0.0396
0.0387
0.0115
0.0253
0.0167
0.0001
0.0305
0.0263
0.0101
0.0106
0.0332
0.0073
0.0183
0.003
0.0125
0.0151
0.0138
0.0334
0.1122
0.0303
0.0561
0.0279
0.0413
0.0434
0.0319
0.0503
0.0405
0.0065
0.0381
0.0098
0.0379
0.0298
0.0274
0.0001
0.0253
0.0465
0.1066
0.029
0.0314
0.025
0.0508
0.0242
0.0248
0.0509
0.0415
0.0215
0.0493
0.0308
0.0153
0.0237
0.0271
0.0336
0.0406
0.0168
0.0243
0.0665
0.0195
0.0001
0.0435
0.0273
0.0177
0.0209
0.022
0.0423
0.0201
0.0358
0.0117
0.049
0.0353
0.0101
0.0244
0.1228
0.0507
0.0419
0.0127
0.0275
0.0098
0.0308
0.0177
0.0537
0.021
0.0223
0.017
0.0384
0.0001
0.0068
0.0002
0.0059
0.027
0.0269
0.0001
0.0249
0.0232
0.0077
0.0472
0.0166
0.0155
0.0101
0.0242
0.0384
0.0258
0.0195
0.0315
0.0138
0.0305
0.0369
0.0348
0.0667
0.0418
0.0068
0.0235
0.0192
0.0178
0.0861
0.0365
0.0001
0.0301
0.0001
0.0144
0.0423
0.0113
0.0187
0.0003
0.0245
0.04
0.0195
0.0159
0.0134
0.058
0.0121
0.0307
0.0247
0.0278
0.0226
0.0771
0.0002
0.0303
0.0128
0.0316
0.0002
0.0283
0.0215
0.0475
0.009
0.0727
0.0327
0.0053
0.0134
0.0001
0.0427
0.0142
0.0051
0.0597
0.0079
0.0159
0.0155
0.0197
0.046
0.016
0.0239
0.0002
0.0259
0.0669
0.0256
0.028
0.0294
0.0343
0.0247
0.0156
0.0306
0.0263
0.0001
0.0083
0.0382
0.0708
0.0228
0.0251
0.0148
0.0438
0.0421
0.0004
0.0087
0.0189
0.0462
0.0151
0.061
0.0154
0.0195
0.0173
0.0179
0.0195
0.0641
0.033
0.0001
0.0053
0.0225
0.0227
0.0334
0.0104
0.0081
0.0065
0.0157
0.0428
0.0001
0.0399
0.0355
0.0359
0.0201
0.0262
0.0359
0.0139
0.0418
0.0194
0.023
0.0566
0.0457
0.0224
0.0241
0.0135
0.0158
0.0253
0.0245
0.0003
0.0471
0.0001
0.0703
0.0314
0.0377
0.0257
0.0261
0.021
0.0106
0.0131
0.0093
0.0001
0.0429
0.02
0.0331
0.0195
0.0181
0.0096
0.0284
0.0227
0.0298
0.0161
0.0468
0.0227
0.013
0.0319
0.0177
0.033
0.0297
0.0237
0.0566
0.0211
0.0001
0.0093
0.0288
0.0244
0.0223
0.0634
0.0083
0.0169
0.0551
0.0182
0.0375
0.0413
0.0559
0.0139
0.1072
0.0198
0.0221
0.0002
0.0282
0.0283
0.0002
0.0127
0.0251
0.0125
0.0297
0.0262
0.0473
0.0263
0.0239
0.0001
0.0115
0.0318
0.0627
0.0248
0.0609
0.0255
0.0163
0.0002
0.021
0.0157
0.0148
0.0355
0.0367
0.0245
0.0102
0.0339
0.0326
0.0393
0.0445
0.0588
0.0355
0.0025
0.0148
0.0244
0.0379
0.0187
0.016
0.0256
0.0252
0.0508
0.0217
0.0057
0.0499
0.0159
0.0329
0.0063
0.021
0.0216
0.0287
0.025
0.025
0.0273
0.0226
0.0192
0.0174
0.0144
0.0114
0.0172
0.0497
0.007
0.0318
0.0154
0.0186
0.0502
0.0001
0.0179
0.0273
0.0174
0.0422
0.0261
0.0001
0.0123
0.052
0.0002
0.029
0.0092
0.018
0.0376
0.0387
0.0422
0.0535
0.0216
0.0269
0.0082
0.0002
0.1113
0.0306
0.0137
0.0193
0.029
0.0263
0.0247
0.02
0.0222
0.0155
0.026
0.0206
0.0482
0.0416
0.0002
0.0445
0.0372
0.0147
0.0568
0.0301
0.0318
0.0186
0.0174
0.0001
0.0101
0.0371
0.0199
0.0328
0.0452
0.0232
0.0138
0.0192
0.0242
0.0445
0.0001
0.0345
0.0311
0.0146
0.0255
0.0361
0.0001
0.0355
0.0776
0.0173
0.0309
0.0145
0.006
0.0306
0.0162
0.0196
0.0352
0.0206
0.0032
0.0001
0.0371
0.0001
0.0525
0.0435
0.0295
0.0234
0.0149
0.0288
0.0001
0.0243
0.0003
0.0239
0.0428
0.0568
0.0002
0.0182
0.0511
0.0285
0.0312
0.0171
0.0122
0.0171
0.0564
0.0207
0.0067
0.0175
0.0121
0.0072
0.0046
0.0604
0.0173
0.0299
0.0002
0.0002
0.014
0.0001
0.0205
0.0165
0.0001
0.0214
0.0184
0.0248
0.0341
0.0297
0.0109
0.0294
0.0001
0.0092
0.0003
0.0056
0.0001
0.0122
0.0325
0.0436
0.0189
0.0205
0.0249
0.0166
0.0477
0.0146
0.0633
0.0147
0.0003
0.0058
0.014
0.0152
0.0274
0.0116
0.0146
0.0028
0.0001
0.0364
0.0328
0.0001
0.0187
0.0191
0.0228
0.0217
0.0002
0.0001
0.0194
0.0226
0.0192
0.051
0.0296
0.0205
0.0071
0.0002
0.0285
0.0242
0.0255
0.0319
0.0121
0.0115
0.0481
0.0189
0.0485
0.0238
0.0463
0.0001
0.0754
0.0286
0.0157
0.0064
0.0397
0.0182
0.0252
0.0203
0.0001
0.0741
0.0003
0.0501
0.0313
0.0001
0.0545
0.0001
0.0215
0.0104
0.0395
0.0278
0.1163
0.042
0.0194
0.0041
0.0111
0.0245
0.0202
0.0098
0.0002
0.0283
0.012
0.018
0.0075
0.0139
0.0504
0.0133
0.0002
0.0394
0.0146
0.0325
0.0001
0.0001
0.0358
0.0176
0.0003
0.0001
0.0262
0.0145
0.0135
0.0564
0.0142
0.0168
0.0276
0.0101
0.0202
0.0495
0.0479
0.037
0.0299
0.0001
0.0201
0.0062
0.0001
0.0001
0.0737
0.0215
0.0484
0.0352
0.0197
0.0272
0.0226
0.0302
0.0001
0.0074
0.0394
0.0166
0.0474
0.0199
0.0481
0.0237
0.0568
0.0317
0.0792
0.0101
0.0375
0.0213
0.0073
0.0241
0.0226
0.0326
0.037
0.0138
0.0616
0.0383
0.0283
0.0001
0.0334
0.039
0.0317
0.0001
0.0211
0.0248
0.0183
0.0202
0.0308
0.0004
0.0109
0.0001
0.022
0.0002
0.0518
0.0246
0.0074
0.0248
0.0001
0.0267
0.025
0.0345
0.0001
0.0074
0.0241
0.0364
0.0472
0.019
0.0001
0.0085
0.0493
0.0278
0.009
0.0566
0.0194
0.0277
0.0156
0.0238
0.0605
0.0281
0.0639
0.0191
0.0227
0.0165
0.0422
0.0344
0.0361
0.0151
0.0143
0.0055
0.0269
0.0996
0.0118
0.0002
0.0281
0.0453
0.0001
0.0161
0.0205
0.0001
0.0426
0.0523
0.0002
0.0002
0.0461
0.0278
0.024
0.0177
0.0115
0.0095
0.0001
0.0296
0.0339
0.0359
0.0144
0.0311
0.0267
0.0001
0.0258
0.0374
0.0179
0.0272
0.0002
0.0536
0.0149
0.0172
0.0317
0.0179
0.0111
0.0097
0.0233
0.0183
0.0164
0.0241
0.0109
0.0226
0.0285
0.0116
0.0178
0.0089
0.0136
0.0122
0.0253
0.0202
0.0094
0.0523
0.0591
0.0275
0.0123
0.031
0.016
0.0102
0.0719
0.0217
0.0208
0.0124
0.0365
0.0345
0.0243
0.0422
0.0002
0.0001
0.0337
0.0444
0.0205
0.0353
0.0134
0.0002
0.0002
0.0002
0.0344
0.0209
0.0135
0.038
0.0142
0.0318
0.0001
0.0206
0.0298
0.0472
0.0437
0.0262
0.0238
0.0402
0.0405
0.0437
0.0386
0.0197
0.0167
0.012
0.0315
0.023
0.0306
0.0049
0.017
0.0246
0.0292
0.0401
0.0258
0.025
0.0113
0.0292
0.0207
0.0133
0.0152
0.027
0.0199
0.0168
0.0445
0.0489
0.0183
0.0248
0.0198
0.0001
0.0512
0.0094
0.0218
0.0409
0.0001
0.0197
0.0175
0.0325
0.0274
0.0251
0.014
0.0251
0.0001
0.0242
0.0136
0.0297
0.0684
0.0001
0.046
0.0764
0.0161
0.0131
0.0169
0.0217
0.0382
0.0341
0.0206
0.0296
0.0001
0.0462
0.0592
0.0172
0.0492
0.0179
0.0354
0.0001
0.0401
0.0213
0.0151
0.0287
0.0201
0.0158
0.0001
0.0102
0.0694
0.0316
0.021
0.0365
0.0506
0.0116
0.0728
0.0325
0.0233
0.0273
0.0156
0.0134
0.0286
0.0001
0.0109
0.0001
0.0317
0.0369
0.0305
0.0251
0.0368
0.0076
0.0539
0.0202
0.015
0.0096
0.0239
0.0279
0.0002
0.0123
0.0457
0.0003
0.0092
0.022
0.0127
0.0297
0.0112
0.0688
0.0271
0.028
0.0274
0.0712
