# Supplementary material for: Variance of K s distribution corrects the bias in the divergence caused by the ancestral population size
Source: Front Genet. 2025 Dec 17;16:1725551. doi: 10.3389/fgene.2025.1725551 (PMC12753092; doi:10.3389/fgene.2025.1725551)
Supplement: Supplementary file 2 [file DataSheet2.zip › Tspecies-main/prebuild/3_gam model rdata.R]

library(readxl)
library(mgcv)

data1 <- read_excel("data.xlsx", sheet = 1)
gam_model1 <- gam(Ne ~ s(variance), data = data1)
save(gam_model1, file = "gam_model1.RData")

data2 <- read_excel("data.xlsx", sheet = 2)
gam_model2 <- gam(Ne ~ s(variance), data = data2)
save(gam_model2, file = "gam_model2.RData")

data3 <- read_excel("data.xlsx", sheet = 3)
gam_model3 <- gam(Ne ~ s(variance), data = data3)
save(gam_model3, file = "gam_model3.RData")

data4 <- read_excel("data.xlsx", sheet = 4)
gam_model4 <- gam(Ne ~ s(variance), data = data4)
save(gam_model4, file = "gam_model4.RData")

data5 <- read_excel("data.xlsx", sheet = 5)
gam_model5 <- gam(Ne ~ s(variance), data = data5)
save(gam_model5, file = "gam_model5.RData")

data6 <- read_excel("data.xlsx", sheet = 6)
gam_model6 <- gam(Ne ~ s(variance), data = data6)
save(gam_model6, file = "gam_model6.RData")

data7 <- read_excel("data.xlsx", sheet = 7)
gam_model7 <- gam(Ne ~ s(variance), data = data7)
save(gam_model7, file = "gam_model7.RData")

data8 <- read_excel("data.xlsx", sheet = 8)
gam_model8 <- gam(Ne ~ s(variance), data = data8)
save(gam_model8, file = "gam_model8.RData")

data9 <- read_excel("data.xlsx", sheet = 9)
gam_model9 <- gam(Ne ~ s(variance), data = data9)
save(gam_model9, file = "gam_model9.RData")

data10 <- read_excel("data.xlsx", sheet = 10)
gam_model10 <- gam(Ne ~ s(variance), data = data10)
save(gam_model10, file = "gam_model10.RData")

data11 <- read_excel("data.xlsx", sheet = 11)
gam_model11 <- gam(Ne ~ s(variance), data = data11)
save(gam_model11, file = "gam_model11.RData")

data12 <- read_excel("data.xlsx", sheet = 12)
gam_model12 <- gam(Ne ~ s(variance), data = data12)
save(gam_model12, file = "gam_model12.RData")

data13 <- read_excel("data.xlsx", sheet = 13)
gam_model13 <- gam(Ne ~ s(variance), data = data13)
save(gam_model13, file = "gam_model13.RData")

data14 <- read_excel("data.xlsx", sheet = 14)
gam_model14 <- gam(Ne ~ s(variance), data = data14)
save(gam_model14, file = "gam_model14.RData")

data15 <- read_excel("data.xlsx", sheet = 15)
gam_model15 <- gam(Ne ~ s(variance), data = data15)
save(gam_model15, file = "gam_model15.RData")

data16 <- read_excel("data.xlsx", sheet = 16)
gam_model16 <- gam(Ne ~ s(variance), data = data16)
save(gam_model16, file = "gam_model16.RData")

data17 <- read_excel("data.xlsx", sheet = 17)
gam_model17 <- gam(Ne ~ s(variance), data = data17)
save(gam_model17, file = "gam_model17.RData")

data18 <- read_excel("data.xlsx", sheet = 18)
gam_model18 <- gam(Ne ~ s(variance), data = data18)
save(gam_model18, file = "gam_model18.RData")

data19 <- read_excel("data.xlsx", sheet = 19)
gam_model19 <- gam(Ne ~ s(variance), data = data19)
save(gam_model19, file = "gam_model19.RData")

data20 <- read_excel("data.xlsx", sheet = 20)
gam_model20 <- gam(Ne ~ s(variance), data = data20)
save(gam_model20, file = "gam_model20.RData")

data21 <- read_excel("data.xlsx", sheet = 21)
gam_model21 <- gam(Ne ~ s(variance), data = data21)
save(gam_model21, file = "gam_model21.RData")

data22 <- read_excel("data.xlsx", sheet = 22)
gam_model22 <- gam(Ne ~ s(variance), data = data22)
save(gam_model22, file = "gam_model22.RData")

data23 <- read_excel("data.xlsx", sheet = 23)
gam_model23 <- gam(Ne ~ s(variance), data = data23)
save(gam_model23, file = "gam_model23.RData")
