# Supplementary material for: Variance of K s distribution corrects the bias in the divergence caused by the ancestral population size
Source: Front Genet. 2025 Dec 17;16:1725551. doi: 10.3389/fgene.2025.1725551 (PMC12753092; doi:10.3389/fgene.2025.1725551)
Supplement: Supplementary file 2 [file DataSheet2.zip › Tspecies-main/prebuild/data.xlsx]

## Sheet: Sheet1
variance	Ne
2.269e-06	1000
4.6532e-06	5950
8.6246e-06	10900
1.52188e-05	15850
2.33864e-05	20800
3.4823e-05	25750
4.47465e-05	30700
5.78947e-05	35650
7.48533e-05	40600
9.55249e-05	45550
0.000115171	50500
0.000134817	55450
0.000161572	60400
0.000181874	65350
0.000212515	70300
0.000248014	75250
0.000272864	80200
0.000321321	85150
0.000342712	90100
0.000396675	95050
0.000440981	100000
0.00048332	104950
0.000514617	109900
0.000581515	114850
0.000587052	119800
0.000649621	124750
0.000681556	129700
0.000784868	134650
0.000851267	139600
0.000857194	144550
0.000954443	149500
0.00104778	154450
0.00106252	159400
0.00117445	164350
0.00119766	169300
0.00126806	174250
0.00134338	179200
0.00140035	184150
0.0014836	189100
0.00158374	194050
0.0017006	199000
0.0017338	203950
0.00178279	208900
0.00185744	213850
0.00202277	218800
0.00207011	223750
0.00210087	228700
0.00218001	233650
0.00244209	238600
0.00256446	243550
0.00243461	248500
0.00273831	253450
0.00288107	258400
0.00282035	263350
0.0030738	268300
0.0030989	273250
0.0032468	278200
0.00316786	283150
0.00339235	288100
0.00360524	293050
0.00346964	298000
0.00372428	302950
0.00397348	307900
0.00401707	312850
0.00403856	317800
0.00433118	322750
0.00457864	327700
0.00464798	332650
0.0047308	337600
0.00468846	342550
0.00490187	347500
0.0052564	352450
0.00525504	357400
0.00546112	362350
0.00571485	367300
0.00552147	372250
0.0059509	377200
0.00605986	382150
0.00591426	387100
0.00611982	392050
0.00652527	397000
0.006687	401950
0.00668807	406900
0.00651122	411850
0.00733246	416800
0.00733771	421750
0.00712091	426700
0.00726638	431650
0.00743971	436600
0.00799858	441550
0.00847385	446500
0.00802995	451450
0.00843564	456400
0.00892244	461350
0.00893158	466300
0.00902184	471250
0.00882996	476200
0.0095924	481150
0.00906176	486100
0.00983438	491050
0.00998283	496000
0.0101032	500950
0.0106024	505900
0.010509	510850
0.011015	515800
0.0109064	520750
0.0109953	525700
0.0112169	530650
0.0117134	535600
0.0123799	540550
0.0121241	545500
0.0121628	550450
0.0119839	555400
0.0127761	560350
0.0128256	565300
0.0135062	570250
0.0131521	575200
0.0141036	580150
0.0137741	585100
0.0146112	590050
0.0147066	595000
0.015109	599950
0.0146971	604900
0.0148899	609850
0.0144132	614800
0.0165121	619750
0.0156093	624700
0.015691	629650
0.0163866	634600
0.0165361	639550
0.0168941	644500
0.0161642	649450
0.0167287	654400
0.0170151	659350
0.0178499	664300
0.0184859	669250
0.019001	674200
0.0180113	679150
0.0182643	684100
0.0194423	689050
0.0189902	694000
0.019881	698950
0.0206144	703900
0.0203552	708850
0.0203108	713800
0.0213772	718750
0.0216763	723700
0.0217496	728650
0.0214897	733600
0.0217041	738550
0.0220313	743500
0.022251	748450
0.0237621	753400
0.0227211	758350
0.0223872	763300
0.0233042	768250
0.0251226	773200
0.0248015	778150
0.0260078	783100
0.026549	788050
0.0249819	793000
0.0266802	797950
0.0262268	802900
0.0266004	807850
0.0276691	812800
0.0286482	817750
0.0295999	822700
0.0268037	827650
0.0269805	832600
0.0284252	837550
0.0273356	842500
0.0292076	847450
0.0278937	852400
0.0296504	857350
0.0300331	862300
0.0318341	867250
0.031744	872200
0.0304307	877150
0.0314978	882100
0.0334756	887050
0.0324918	892000
0.0327596	896950
0.0342332	901900
0.0331217	906850
0.0345086	911800
0.0344175	916750
0.0336332	921700
0.0344122	926650
0.0362517	931600
0.0362323	936550
0.035738	941500
0.0344736	946450
0.0371768	951400
0.0368441	956350
0.0387844	961300
0.0368755	966250
0.0386273	971200
0.0373926	976150
0.0412882	981100
0.0399106	986050
0.0403238	991000
0.0403347	995950
3.67192e-05	1000
3.87989e-05	5950
4.38781e-05	10900
5.01959e-05	15850
5.78404e-05	20800
7.08768e-05	25750
7.92578e-05	30700
9.87584e-05	35650
0.000112957	40600
0.000137146	45550
0.000146897	50500
0.000172177	55450
0.000198971	60400
0.000220671	65350
0.000249271	70300
0.000270883	75250
0.00032024	80200
0.000335896	85150
0.000378517	90100
0.000405168	95050
0.000454848	100000
0.000524835	104950
0.000549137	109900
0.000580588	114850
0.000645813	119800
0.000683579	124750
0.000710616	129700
0.000765892	134650
0.000822873	139600
0.000910307	144550
0.00100632	149500
0.00101864	154450
0.00103532	159400
0.00119823	164350
0.00120241	169300
0.00126997	174250
0.00135354	179200
0.00145662	184150
0.0015078	189100
0.00157711	194050
0.00164507	199000
0.00173536	203950
0.00179495	208900
0.00199027	213850
0.00195544	218800
0.00202993	223750
0.0020834	228700
0.00236376	233650
0.00243899	238600
0.00243139	243550
0.00248227	248500
0.00262192	253450
0.0027286	258400
0.00288705	263350
0.0030862	268300
0.00308996	273250
0.00330094	278200
0.00339084	283150
0.00333585	288100
0.00363134	293050
0.00375482	298000
0.00389251	302950
0.00391045	307900
0.0039782	312850
0.0039144	317800
0.00418934	322750
0.00451956	327700
0.00455798	332650
0.00479364	337600
0.00466986	342550
0.00499021	347500
0.00497761	352450
0.00524802	357400
0.00539808	362350
0.00529285	367300
0.00570549	372250
0.00589905	377200
0.00593966	382150
0.00621212	387100
0.00659811	392050
0.0061862	397000
0.00695993	401950
0.00695101	406900
0.00691168	411850
0.00683561	416800
0.00712499	421750
0.00766048	426700
0.00735318	431650
0.00788944	436600
0.00777997	441550
0.00821421	446500
0.00747205	451450
0.00839956	456400
0.00859886	461350
0.00883415	466300
0.0087946	471250
0.00940179	476200
0.0090103	481150
0.0100177	486100
0.00917849	491050
0.00980481	496000
0.0105993	500950
0.0102293	505900
0.0100883	510850
0.0105158	515800
0.0118568	520750
0.0112103	525700
0.011294	530650
0.0117726	535600
0.0119128	540550
0.0122365	545500
0.0125846	550450
0.0120573	555400
0.0125547	560350
0.0132053	565300
0.0131451	570250
0.013886	575200
0.0134932	580150
0.0142195	585100
0.0140345	590050
0.0142622	595000
0.0146942	599950
0.0158246	604900
0.0150798	609850
0.0155971	614800
0.0155616	619750
0.014988	624700
0.0156894	629650
0.0161956	634600
0.0176145	639550
0.0164601	644500
0.0177243	649450
0.0170626	654400
0.0184023	659350
0.0173676	664300
0.0176407	669250
0.0184936	674200
0.0208194	679150
0.0188419	684100
0.0191709	689050
0.0198882	694000
0.0182679	698950
0.0206909	703900
0.0205427	708850
0.0196791	713800
0.0209089	718750
0.0209397	723700
0.0221234	728650
0.0220174	733600
0.0216828	738550
0.0230674	743500
0.0239187	748450
0.0229064	753400
0.0234298	758350
0.0235864	763300
0.0240277	768250
0.0236457	773200
0.0238862	778150
0.0242601	783100
0.0265005	788050
0.0252553	793000
0.0248513	797950
0.0253716	802900
0.0269401	807850
0.0285324	812800
0.0265487	817750
0.0285242	822700
0.0268318	827650
0.0277592	832600
0.0285063	837550
0.028771	842500
0.0284264	847450
0.0293763	852400
0.0305856	857350
0.0311717	862300
0.0312797	867250
0.030925	872200
0.0294164	877150
0.0307859	882100
0.031679	887050
0.033627	892000
0.0317202	896950
0.0333103	901900
0.032706	906850
0.0328319	911800
0.0358496	916750
0.0333221	921700
0.0354418	926650
0.0355514	931600
0.0352417	936550
0.036142	941500
0.0370711	946450
0.0367533	951400
0.0372278	956350
0.0364266	961300
0.0390331	966250
0.0397255	971200
0.0395933	976150
0.0411388	981100
0.0395697	986050
0.0386216	991000
0.0395697	995950
7.24361e-05	1000
7.66704e-05	5950
8.22148e-05	10900
8.44908e-05	15850
9.14621e-05	20800
0.000106998	25750
0.000114994	30700
0.000129857	35650
0.000149708	40600
0.000169788	45550
0.000189785	50500
0.000209839	55450
0.000229418	60400
0.000256926	65350
0.000294076	70300
0.000330162	75250
0.000344772	80200
0.000384494	85150
0.000414388	90100
0.000460664	95050
0.000497868	100000
0.000531097	104950
0.000588977	109900
0.000642428	114850
0.000676474	119800
0.000708738	124750
0.000788699	129700
0.000826315	134650
0.000874236	139600
0.000912683	144550
0.00102447	149500
0.00101544	154450
0.00115256	159400
0.00123799	164350
0.00123906	169300
0.00140925	174250
0.00145466	179200
0.0013998	184150
0.00153774	189100
0.00160206	194050
0.00176119	199000
0.00177889	203950
0.0019108	208900
0.00196391	213850
0.00204544	218800
0.00222562	223750
0.00220109	228700
0.00243603	233650
0.00236654	238600
0.00254838	243550
0.00266046	248500
0.00274061	253450
0.00291549	258400
0.00289239	263350
0.00291924	268300
0.00309124	273250
0.00334231	278200
0.00340509	283150
0.0035206	288100
0.00366602	293050
0.00373535	298000
0.00366258	302950
0.00396954	307900
0.00400757	312850
0.00412853	317800
0.00445844	322750
0.00462886	327700
0.00469111	332650
0.00453003	337600
0.00521832	342550
0.00468876	347500
0.00520141	352450
0.00531658	357400
0.00543307	362350
0.00579913	367300
0.00540497	372250
0.0056762	377200
0.0058463	382150
0.00657581	387100
0.0060341	392050
0.00639642	397000
0.00646149	401950
0.00690897	406900
0.00731962	411850
0.00684041	416800
0.00733655	421750
0.0079283	426700
0.00767433	431650
0.00793809	436600
0.00801723	441550
0.00850901	446500
0.00854605	451450
0.00886515	456400
0.00900378	461350
0.00943558	466300
0.00878849	471250
0.00894197	476200
0.00925951	481150
0.0094016	486100
0.0102154	491050
0.00966736	496000
0.00974351	500950
0.0105867	505900
0.0110709	510850
0.011577	515800
0.0114378	520750
0.0110852	525700
0.0119462	530650
0.0110703	535600
0.0122944	540550
0.0120901	545500
0.0123852	550450
0.0126908	555400
0.012822	560350
0.0130167	565300
0.013049	570250
0.0140424	575200
0.0135833	580150
0.014303	585100
0.0140863	590050
0.0140091	595000
0.014847	599950
0.0147965	604900
0.0145099	609850
0.0153502	614800
0.0156828	619750
0.0160765	624700
0.0155606	629650
0.0168324	634600
0.0170336	639550
0.0168347	644500
0.0170969	649450
0.0172901	654400
0.0178333	659350
0.0184806	664300
0.0183136	669250
0.0186286	674200
0.0183178	679150
0.0201547	684100
0.0192033	689050
0.019012	694000
0.0202446	698950
0.0205367	703900
0.0199751	708850
0.0197477	713800
0.0207565	718750
0.0212499	723700
0.021608	728650
0.0209529	733600
0.0221639	738550
0.0231605	743500
0.02324	748450
0.0231681	753400
0.0242499	758350
0.0249061	763300
0.0250281	768250
0.0251762	773200
0.0249416	778150
0.0252325	783100
0.0247519	788050
0.0244501	793000
0.0257234	797950
0.0278636	802900
0.0274506	807850
0.0262599	812800
0.0266692	817750
0.0290003	822700
0.029577	827650
0.0293572	832600
0.0279054	837550
0.0287811	842500
0.0290857	847450
0.0287804	852400
0.0302723	857350
0.0303519	862300
0.0306133	867250
0.0315317	872200
0.0320263	877150
0.033227	882100
0.032674	887050
0.0333332	892000
0.0322627	896950
0.0315048	901900
0.0346322	906850
0.0329104	911800
0.0328782	916750
0.0354973	921700
0.0349745	926650
0.0345719	931600
0.0352204	936550
0.0336565	941500
0.0368991	946450
0.0381198	951400
0.0384026	956350
0.0383551	961300
0.039104	966250
0.0386483	971200
0.0391921	976150
0.0407172	981100
0.0384718	986050
0.041076	991000
0.0395019	995950
0.000113072	1000
0.000117582	5950
0.000116833	10900
0.000129034	15850
0.0001389	20800
0.000144358	25750
0.00015587	30700
0.000172871	35650
0.000189411	40600
0.000206397	45550
0.000230019	50500
0.000248262	55450
0.000277361	60400
0.000292567	65350
0.00033271	70300
0.000355381	75250
0.000377732	80200
0.000434108	85150
0.000449849	90100
0.000491767	95050
0.000552173	100000
0.000582821	104950
0.000633123	109900
0.00068915	114850
0.000721888	119800
0.0007539	124750
0.000823947	129700
0.000899652	134650
0.00091605	139600
0.000987269	144550
0.00108739	149500
0.00108007	154450
0.00115158	159400
0.00125095	164350
0.00128751	169300
0.00136637	174250
0.00140518	179200
0.00152484	184150
0.00166745	189100
0.00176082	194050
0.00181325	199000
0.00189261	203950
0.00195657	208900
0.0020072	213850
0.00211751	218800
0.00229969	223750
0.00219675	228700
0.00245557	233650
0.00247805	238600
0.00261255	243550
0.00258468	248500
0.00278316	253450
0.00303563	258400
0.0030346	263350
0.00322644	268300
0.00324544	273250
0.00327837	278200
0.00330773	283150
0.00349223	288100
0.00354473	293050
0.00361881	298000
0.00369316	302950
0.00394672	307900
0.00389581	312850
0.00416701	317800
0.00446846	322750
0.00447551	327700
0.00445636	332650
0.00476499	337600
0.00499196	342550
0.00512593	347500
0.00513782	352450
0.00534989	357400
0.00555283	362350
0.00573929	367300
0.00609614	372250
0.00589266	377200
0.00589057	382150
0.00607456	387100
0.00639638	392050
0.00655738	397000
0.00663973	401950
0.00703183	406900
0.00743935	411850
0.00723294	416800
0.00730911	421750
0.00758188	426700
0.0077332	431650
0.00778958	436600
0.00820725	441550
0.00816085	446500
0.008395	451450
0.00851238	456400
0.00869465	461350
0.00900072	466300
0.00953173	471250
0.00954331	476200
0.00946999	481150
0.00984088	486100
0.0097861	491050
0.0100389	496000
0.0104484	500950
0.01057	505900
0.0108702	510850
0.0107856	515800
0.0113231	520750
0.0114159	525700
0.0117079	530650
0.0109902	535600
0.0114464	540550
0.0118669	545500
0.012407	550450
0.0127824	555400
0.013044	560350
0.0130498	565300
0.0128634	570250
0.0130978	575200
0.0132647	580150
0.0131437	585100
0.0144345	590050
0.0151089	595000
0.0153427	599950
0.0141138	604900
0.0157056	609850
0.0165749	614800
0.0160174	619750
0.0163287	624700
0.0161236	629650
0.0163583	634600
0.0174115	639550
0.0169031	644500
0.0173585	649450
0.0177317	654400
0.0172692	659350
0.0180143	664300
0.0185133	669250
0.0189083	674200
0.019811	679150
0.0185026	684100
0.0200337	689050
0.0195399	694000
0.0204526	698950
0.0198446	703900
0.0206966	708850
0.0215771	713800
0.0218619	718750
0.0215991	723700
0.0209035	728650
0.0218866	733600
0.022056	738550
0.0225413	743500
0.0221747	748450
0.0230101	753400
0.023616	758350
0.0241455	763300
0.0233051	768250
0.0253725	773200
0.0246134	778150
0.0244323	783100
0.0253319	788050
0.024931	793000
0.0254376	797950
0.0274692	802900
0.026615	807850
0.0264247	812800
0.0266748	817750
0.0271358	822700
0.0265937	827650
0.0274432	832600
0.0274779	837550
0.0274816	842500
0.0311124	847450
0.0295151	852400
0.0288747	857350
0.0305051	862300
0.0295687	867250
0.031916	872200
0.0329222	877150
0.0318221	882100
0.0317645	887050
0.0330415	892000
0.0318476	896950
0.034267	901900
0.0323975	906850
0.0338265	911800
0.0343746	916750
0.0343609	921700
0.0343304	926650
0.0348992	931600
0.0355585	936550
0.0358779	941500
0.0357252	946450
0.037063	951400
0.0366074	956350
0.0365278	961300
0.0378325	966250
0.0394129	971200
0.0406152	976150
0.0396759	981100
0.0395505	986050
0.0410487	991000
0.0407871	995950
0.000153011	1000
0.000156235	5950
0.000166143	10900
0.000162826	15850
0.000179024	20800
0.000190289	25750
0.000194436	30700
0.000213432	35650
0.000231754	40600
0.000252941	45550
0.000276206	50500
0.0002944	55450
0.000309627	60400
0.000361132	65350
0.000375666	70300
0.000397585	75250
0.000434539	80200
0.000465763	85150
0.000499838	90100
0.000546444	95050
0.000569615	100000
0.000619308	104950
0.000631258	109900
0.000738762	114850
0.000757907	119800
0.000792	124750
0.000851516	129700
0.000911611	134650
0.000971613	139600
0.00100572	144550
0.00110125	149500
0.00116691	154450
0.0012236	159400
0.00127352	164350
0.00131285	169300
0.00140306	174250
0.00149281	179200
0.00151487	184150
0.00159212	189100
0.00170428	194050
0.00176634	199000
0.0019708	203950
0.00189514	208900
0.0020875	213850
0.00207598	218800
0.00227014	223750
0.00244655	228700
0.00233708	233650
0.0025265	238600
0.00267737	243550
0.00263169	248500
0.00287359	253450
0.00296758	258400
0.00300139	263350
0.00336219	268300
0.00327616	273250
0.0032452	278200
0.00348648	283150
0.00374711	288100
0.00367861	293050
0.00372875	298000
0.00382435	302950
0.0038998	307900
0.00416722	312850
0.00438141	317800
0.00423012	322750
0.00460848	327700
0.00469898	332650
0.00486285	337600
0.00493212	342550
0.00486586	347500
0.00505077	352450
0.00545893	357400
0.00555113	362350
0.00591559	367300
0.00602026	372250
0.00628388	377200
0.00630943	382150
0.00600985	387100
0.00664773	392050
0.00648626	397000
0.00658204	401950
0.00706768	406900
0.00691458	411850
0.00733295	416800
0.0077201	421750
0.00759832	426700
0.00797383	431650
0.00776077	436600
0.00802305	441550
0.00824982	446500
0.00840031	451450
0.00882993	456400
0.00891423	461350
0.00922726	466300
0.00906454	471250
0.00911377	476200
0.00932691	481150
0.00980378	486100
0.0102627	491050
0.00987616	496000
0.0102047	500950
0.0102444	505900
0.0109929	510850
0.0114521	515800
0.0111775	520750
0.0109232	525700
0.0121305	530650
0.0120491	535600
0.0123388	540550
0.0124119	545500
0.0127678	550450
0.0133266	555400
0.0129019	560350
0.0133702	565300
0.0130012	570250
0.0136979	575200
0.0133334	580150
0.0136233	585100
0.0148037	590050
0.01441	595000
0.0144988	599950
0.0152119	604900
0.0149939	609850
0.0153901	614800
0.0167246	619750
0.0156733	624700
0.0168225	629650
0.0155823	634600
0.0166542	639550
0.0158651	644500
0.0168485	649450
0.0185822	654400
0.0182244	659350
0.0182094	664300
0.0187895	669250
0.017678	674200
0.0192829	679150
0.0189342	684100
0.0192471	689050
0.0200639	694000
0.0194804	698950
0.019796	703900
0.0204908	708850
0.0205102	713800
0.0217785	718750
0.0212117	723700
0.0209881	728650
0.0226281	733600
0.0225801	738550
0.0227187	743500
0.0227568	748450
0.0235412	753400
0.0228818	758350
0.0248048	763300
0.0235391	768250
0.0246841	773200
0.0237662	778150
0.0253361	783100
0.0268781	788050
0.0262253	793000
0.0256933	797950
0.0254884	802900
0.0262507	807850
0.0280874	812800
0.0269488	817750
0.0266743	822700
0.0263159	827650
0.0270641	832600
0.0274346	837550
0.0286837	842500
0.0300646	847450
0.0294976	852400
0.0291004	857350
0.0319562	862300
0.0297764	867250
0.0295721	872200
0.0310974	877150
0.0319502	882100
0.0321261	887050
0.0317441	892000
0.0319621	896950
0.032492	901900
0.0339702	906850
0.0341548	911800
0.035701	916750
0.033694	921700
0.0367865	926650
0.0341422	931600
0.036996	936550
0.0349485	941500
0.0369316	946450
0.0377402	951400
0.0388897	956350
0.0392287	961300
0.0382804	966250
0.0396765	971200
0.0394308	976150
0.041078	981100
0.0400048	986050
0.0396095	991000
0.041729	995950
0.000197571	1000
0.000195902	5950
0.000205612	10900
0.00021861	15850
0.000219573	20800
0.000234958	25750
0.000249613	30700
0.000259646	35650
0.000276922	40600
0.000292691	45550
0.000317649	50500
0.000334104	55450
0.000360399	60400
0.00038838	65350
0.00041226	70300
0.00044162	75250
0.000486562	80200
0.000481683	85150
0.000555077	90100
0.000597001	95050
0.00062076	100000
0.000666613	104950
0.000703478	109900
0.000774627	114850
0.000794001	119800
0.000861582	124750
0.000939064	129700
0.000955627	134650
0.000985936	139600
0.00104942	144550
0.00114067	149500
0.00115159	154450
0.00126136	159400
0.00124488	164350
0.00141017	169300
0.00155556	174250
0.00159834	179200
0.00162315	184150
0.00176343	189100
0.00181089	194050
0.00186585	199000
0.00197701	203950
0.00189577	208900
0.00214454	213850
0.00223411	218800
0.00230433	223750
0.00236759	228700
0.00237903	233650
0.00260417	238600
0.00268377	243550
0.00270667	248500
0.00291614	253450
0.00317907	258400
0.00314114	263350
0.00307859	268300
0.00344529	273250
0.00321834	278200
0.00340532	283150
0.00355588	288100
0.0038087	293050
0.00395259	298000
0.00392243	302950
0.00411582	307900
0.00440159	312850
0.00444577	317800
0.00436528	322750
0.00480032	327700
0.00474002	332650
0.0046798	337600
0.00481399	342550
0.00515951	347500
0.00537403	352450
0.00564574	357400
0.00570432	362350
0.00571982	367300
0.00583648	372250
0.00613703	377200
0.00620905	382150
0.00631011	387100
0.00656282	392050
0.00658441	397000
0.00688747	401950
0.0072737	406900
0.00652422	411850
0.00743284	416800
0.00749207	421750
0.0076411	426700
0.00795466	431650
0.00817506	436600
0.00842751	441550
0.00833692	446500
0.00822258	451450
0.0087487	456400
0.00896058	461350
0.00891611	466300
0.00949495	471250
0.00911066	476200
0.00940752	481150
0.0100195	486100
0.00958994	491050
0.00996974	496000
0.0107292	500950
0.0105053	505900
0.0111881	510850
0.0112907	515800
0.0108746	520750
0.0119329	525700
0.0117548	530650
0.0125275	535600
0.0121658	540550
0.012591	545500
0.012655	550450
0.0120517	555400
0.0128827	560350
0.0130756	565300
0.0136143	570250
0.0133789	575200
0.0138988	580150
0.014821	585100
0.0141243	590050
0.0146271	595000
0.014062	599950
0.0149838	604900
0.0145572	609850
0.0150454	614800
0.0153986	619750
0.0156947	624700
0.0165996	629650
0.0166501	634600
0.0175164	639550
0.0173313	644500
0.0173048	649450
0.0183105	654400
0.017391	659350
0.0180309	664300
0.0180077	669250
0.0188812	674200
0.0187077	679150
0.0189449	684100
0.0191837	689050
0.0204969	694000
0.0208425	698950
0.0198027	703900
0.0204683	708850
0.0199596	713800
0.0219913	718750
0.0219933	723700
0.0219823	728650
0.0214202	733600
0.0227048	738550
0.0226993	743500
0.0237843	748450
0.0234934	753400
0.0233163	758350
0.023707	763300
0.0236333	768250
0.025177	773200
0.0236831	778150
0.0255107	783100
0.0265098	788050
0.0266621	793000
0.025375	797950
0.0265581	802900
0.0266363	807850
0.0261851	812800
0.0271838	817750
0.0281659	822700
0.0286905	827650
0.0286056	832600
0.0293877	837550
0.0303789	842500
0.0293531	847450
0.0296403	852400
0.0296685	857350
0.0287029	862300
0.0305774	867250
0.0305039	872200
0.0310347	877150
0.0333126	882100
0.0327688	887050
0.0314903	892000
0.0331474	896950
0.0351327	901900
0.0323873	906850
0.0355911	911800
0.0326135	916750
0.0356466	921700
0.0351807	926650
0.0399245	931600
0.0361568	936550
0.0367624	941500
0.0370003	946450
0.0373976	951400
0.0406842	956350
0.0359445	961300
0.0405771	966250
0.0396819	971200
0.0376538	976150
0.0408621	981100
0.0389134	986050
0.0398128	991000
0.0411465	995950
0.000256163	1000
0.000249706	5950
0.000256552	10900
0.000255712	15850
0.000268405	20800
0.000278903	25750
0.000287688	30700
0.000307304	35650
0.00032514	40600
0.000336833	45550
0.000364145	50500
0.000390543	55450
0.000417179	60400
0.000453302	65350
0.000467765	70300
0.000507054	75250
0.000528386	80200
0.000570656	85150
0.000609321	90100
0.000630046	95050
0.00067499	100000
0.000702009	104950
0.000774957	109900
0.000834163	114850
0.000857934	119800
0.000908196	124750
0.000947549	129700
0.0010422	134650
0.00108132	139600
0.00113769	144550
0.00120656	149500
0.00124159	154450
0.00135062	159400
0.00137979	164350
0.00142478	169300
0.0014974	174250
0.00156746	179200
0.00160774	184150
0.00169732	189100
0.00183114	194050
0.00184047	199000
0.00198016	203950
0.00200007	208900
0.00216338	213850
0.00209092	218800
0.00237781	223750
0.0024987	228700
0.00244469	233650
0.00267984	238600
0.00270087	243550
0.00277635	248500
0.00287375	253450
0.00297589	258400
0.00304223	263350
0.00332337	268300
0.00333278	273250
0.00347675	278200
0.00355968	283150
0.00374966	288100
0.00378854	293050
0.00413925	298000
0.00406721	302950
0.00417688	307900
0.00420396	312850
0.00439527	317800
0.0045946	322750
0.00478056	327700
0.00473332	332650
0.00471903	337600
0.0051502	342550
0.00496068	347500
0.00547296	352450
0.00529198	357400
0.00570742	362350
0.00548159	367300
0.00581558	372250
0.00613429	377200
0.00616098	382150
0.0065946	387100
0.00675031	392050
0.00680014	397000
0.00689664	401950
0.00736943	406900
0.00719337	411850
0.00735247	416800
0.007453	421750
0.00754743	426700
0.00768184	431650
0.00800618	436600
0.00814821	441550
0.00855199	446500
0.00852838	451450
0.00879294	456400
0.00958762	461350
0.00951766	466300
0.00966671	471250
0.0096883	476200
0.00960601	481150
0.0101546	486100
0.0106315	491050
0.0103137	496000
0.010097	500950
0.0100919	505900
0.0108672	510850
0.0114146	515800
0.0117461	520750
0.0119074	525700
0.0119892	530650
0.0116832	535600
0.0125372	540550
0.012639	545500
0.0127633	550450
0.0126371	555400
0.0130458	560350
0.0132463	565300
0.0132494	570250
0.0135566	575200
0.0140291	580150
0.0134038	585100
0.0152819	590050
0.0147174	595000
0.0148393	599950
0.0160964	604900
0.0162331	609850
0.0156722	614800
0.016428	619750
0.0162205	624700
0.015877	629650
0.0167514	634600
0.0160875	639550
0.0171981	644500
0.0169823	649450
0.0176641	654400
0.0182315	659350
0.0183165	664300
0.0182971	669250
0.0186219	674200
0.0192645	679150
0.0195653	684100
0.0192334	689050
0.0183241	694000
0.0200471	698950
0.0208916	703900
0.0204526	708850
0.0198596	713800
0.0209436	718750
0.0209058	723700
0.0219408	728650
0.0226597	733600
0.0214205	738550
0.0221317	743500
0.0231705	748450
0.0243557	753400
0.0235261	758350
0.0241834	763300
0.0242517	768250
0.0244912	773200
0.0246004	778150
0.026347	783100
0.0240019	788050
0.0254504	793000
0.0264812	797950
0.0287307	802900
0.0268259	807850
0.0273908	812800
0.0269379	817750
0.0273722	822700
0.0281529	827650
0.0289228	832600
0.0290808	837550
0.0298745	842500
0.0308607	847450
0.0316212	852400
0.029939	857350
0.0297218	862300
0.0325378	867250
0.0328111	872200
0.0325725	877150
0.0320854	882100
0.0307316	887050
0.032656	892000
0.0321828	896950
0.0325908	901900
0.0337937	906850
0.0328692	911800
0.0335364	916750
0.0337506	921700
0.0358328	926650
0.0361964	931600
0.0355684	936550
0.0357932	941500
0.0376617	946450
0.0362149	951400
0.0393089	956350
0.0367685	961300
0.0363657	966250
0.0363014	971200
0.0403728	976150
0.0388858	981100
0.0385568	986050
0.0398404	991000
0.0404238	995950

## Sheet: Sheet2
variance	Ne
2.1453e-06	1000
4.3874e-06	5950
8.1174e-06	10900
1.40731e-05	15850
2.16465e-05	20800
3.19996e-05	25750
4.10761e-05	30700
5.40839e-05	35650
6.84163e-05	40600
8.72366e-05	45550
0.000103651	50500
0.000123491	55450
0.000147062	60400
0.000166755	65350
0.000193848	70300
0.000221713	75250
0.000252622	80200
0.000287968	85150
0.000306784	90100
0.000353541	95050
0.000400228	100000
0.00044223	104950
0.00046885	109900
0.000530703	114850
0.000534721	119800
0.000583547	124750
0.000614833	129700
0.000714232	134650
0.000765783	139600
0.000781253	144550
0.000856289	149500
0.000945322	154450
0.00095074	159400
0.00107293	164350
0.0010774	169300
0.00114249	174250
0.00120622	179200
0.00127192	184150
0.00137234	189100
0.00142312	194050
0.00152144	199000
0.00158309	203950
0.00160687	208900
0.00166905	213850
0.00186133	218800
0.00185641	223750
0.00189275	228700
0.00197107	233650
0.00221345	238600
0.00232164	243550
0.00219127	248500
0.00248767	253450
0.00264031	258400
0.00251553	263350
0.00274144	268300
0.00277362	273250
0.00294452	278200
0.0028745	283150
0.0030951	288100
0.00317759	293050
0.0031812	298000
0.00338293	302950
0.00358532	307900
0.00367531	312850
0.00357362	317800
0.00395537	322750
0.00417233	327700
0.00420684	332650
0.00427207	337600
0.00421127	342550
0.0044913	347500
0.00465194	352450
0.00482454	357400
0.00482637	362350
0.0050387	367300
0.00500419	372250
0.00535225	377200
0.0055182	382150
0.00529697	387100
0.00559972	392050
0.00585415	397000
0.00603023	401950
0.00586127	406900
0.00603116	411850
0.00660069	416800
0.00674659	421750
0.00644629	426700
0.00667624	431650
0.00661769	436600
0.00700047	441550
0.00778856	446500
0.00717088	451450
0.00758984	456400
0.00804245	461350
0.00818208	466300
0.00821485	471250
0.00816554	476200
0.00849898	481150
0.00829044	486100
0.00882753	491050
0.00903497	496000
0.00906704	500950
0.00949322	505900
0.00934293	510850
0.0101508	515800
0.0098252	520750
0.00987294	525700
0.0103982	530650
0.010388	535600
0.010893	540550
0.0108376	545500
0.0112239	550450
0.0106359	555400
0.0114716	560350
0.0116667	565300
0.0122315	570250
0.0119299	575200
0.0123998	580150
0.0129583	585100
0.0135133	590050
0.0133064	595000
0.0134466	599950
0.0130043	604900
0.0138372	609850
0.0127798	614800
0.0145966	619750
0.0143723	624700
0.0138951	629650
0.0152918	634600
0.0148264	639550
0.0155023	644500
0.0149102	649450
0.0150744	654400
0.0151335	659350
0.0159477	664300
0.0171175	669250
0.0169311	674200
0.0162399	679150
0.0168508	684100
0.0173454	689050
0.017267	694000
0.0177567	698950
0.0189399	703900
0.0187353	708850
0.0173543	713800
0.0193706	718750
0.0200011	723700
0.0192539	728650
0.0199093	733600
0.0192573	738550
0.0203731	743500
0.0203092	748450
0.0206447	753400
0.021195	758350
0.0204708	763300
0.0208602	768250
0.0216719	773200
0.022877	778150
0.02382	783100
0.0234872	788050
0.0234884	793000
0.023734	797950
0.0230897	802900
0.0244269	807850
0.024494	812800
0.0256768	817750
0.0258364	822700
0.0251696	827650
0.0247789	832600
0.0250949	837550
0.0261422	842500
0.0254042	847450
0.0262933	852400
0.0266123	857350
0.0264499	862300
0.0285446	867250
0.0294979	872200
0.0280166	877150
0.0272066	882100
0.0303906	887050
0.0296763	892000
0.0293258	896950
0.0305192	901900
0.0293805	906850
0.0316211	911800
0.0313056	916750
0.0300387	921700
0.0307293	926650
0.0321659	931600
0.0320919	936550
0.0349452	941500
0.0307542	946450
0.0321548	951400
0.0334158	956350
0.034101	961300
0.0344373	966250
0.0339183	971200
0.0352215	976150
0.0357561	981100
0.0370735	986050
0.0364493	991000
0.0355795	995950
3.37726e-05	1000
3.63314e-05	5950
4.03215e-05	10900
4.6899e-05	15850
5.30125e-05	20800
6.48513e-05	25750
7.6214e-05	30700
8.97846e-05	35650
0.000105613	40600
0.000123668	45550
0.000141219	50500
0.00015684	55450
0.000177269	60400
0.00020444	65350
0.000236625	70300
0.000252243	75250
0.000287158	80200
0.00029125	85150
0.000354192	90100
0.000364198	95050
0.000407293	100000
0.000448457	104950
0.000513944	109900
0.000526053	114850
0.000590967	119800
0.000628075	124750
0.000659953	129700
0.000704294	134650
0.000750552	139600
0.000819767	144550
0.000889309	149500
0.00093109	154450
0.000979776	159400
0.0010242	164350
0.0011431	169300
0.00113588	174250
0.00122419	179200
0.00132724	184150
0.00137407	189100
0.00144375	194050
0.00150372	199000
0.00156129	203950
0.00160787	208900
0.00182025	213850
0.00178362	218800
0.00187514	223750
0.00189023	228700
0.00208871	233650
0.00219076	238600
0.00221477	243550
0.00227674	248500
0.00232536	253450
0.00255241	258400
0.00252981	263350
0.00275357	268300
0.00286169	273250
0.002898	278200
0.00315462	283150
0.00306596	288100
0.0032727	293050
0.0033	298000
0.00350861	302950
0.00366533	307900
0.00365033	312850
0.00359188	317800
0.00374327	322750
0.00393638	327700
0.00418951	332650
0.00415196	337600
0.00440577	342550
0.0045371	347500
0.00466193	352450
0.00467479	357400
0.00472502	362350
0.00500326	367300
0.00495086	372250
0.0053673	377200
0.00524123	382150
0.00561162	387100
0.00600435	392050
0.00583523	397000
0.00589463	401950
0.00639383	406900
0.0063617	411850
0.00631221	416800
0.00645985	421750
0.0068662	426700
0.00665424	431650
0.00688093	436600
0.00728682	441550
0.00725937	446500
0.00695345	451450
0.0074274	456400
0.0075524	461350
0.0084307	466300
0.00792315	471250
0.00825621	476200
0.00831216	481150
0.00863429	486100
0.00883152	491050
0.00845092	496000
0.00976643	500950
0.00905496	505900
0.00959699	510850
0.00919796	515800
0.00986604	520750
0.0107916	525700
0.0101151	530650
0.0107997	535600
0.0106558	540550
0.0109712	545500
0.0112789	550450
0.0108846	555400
0.011678	560350
0.0117199	565300
0.0118723	570250
0.0125189	575200
0.0123091	580150
0.0128354	585100
0.0126637	590050
0.0132992	595000
0.0130198	599950
0.013571	604900
0.0145858	609850
0.0135087	614800
0.0144851	619750
0.0139942	624700
0.014091	629650
0.014706	634600
0.0147835	639550
0.0160366	644500
0.0155988	649450
0.0166772	654400
0.0156898	659350
0.0164511	664300
0.016384	669250
0.0161457	674200
0.0182175	679150
0.0180165	684100
0.0173098	689050
0.0181684	694000
0.0172767	698950
0.0179177	703900
0.0189622	708850
0.0178718	713800
0.0188387	718750
0.0188901	723700
0.0193702	728650
0.0199388	733600
0.0202717	738550
0.0198089	743500
0.0219822	748450
0.0209198	753400
0.0212691	758350
0.0213744	763300
0.0216059	768250
0.0216497	773200
0.0214458	778150
0.0225934	783100
0.0220073	788050
0.023838	793000
0.0227418	797950
0.0231653	802900
0.0229158	807850
0.0247268	812800
0.0253924	817750
0.0255601	822700
0.0250354	827650
0.024965	832600
0.0253125	837550
0.0254597	842500
0.02655	847450
0.0254008	852400
0.0270757	857350
0.0271924	862300
0.0288861	867250
0.0282364	872200
0.0275475	877150
0.0270484	882100
0.0293829	887050
0.0285953	892000
0.0302527	896950
0.0299593	901900
0.0308412	906850
0.0288212	911800
0.0309908	916750
0.0323622	921700
0.0307786	926650
0.033628	931600
0.030912	936550
0.0324347	941500
0.0324351	946450
0.034127	951400
0.0326365	956350
0.0346582	961300
0.0339727	966250
0.0351493	971200
0.0357793	976150
0.0366127	981100
0.0362854	986050
0.0368418	991000
0.0342105	995950
6.9197e-05	1000
7.08452e-05	5950
7.56082e-05	10900
8.36819e-05	15850
8.84295e-05	20800
9.74999e-05	25750
0.000110168	30700
0.000120217	35650
0.000137943	40600
0.000154483	45550
0.000176811	50500
0.000198092	55450
0.000219489	60400
0.000239064	65350
0.0002584	70300
0.000279111	75250
0.000337865	80200
0.000351966	85150
0.00039585	90100
0.000408782	95050
0.000459593	100000
0.000496834	104950
0.000529937	109900
0.000588015	114850
0.000634387	119800
0.000648976	124750
0.000672587	129700
0.000761194	134650
0.000785138	139600
0.000824645	144550
0.000901508	149500
0.00100322	154450
0.000993844	159400
0.00109923	164350
0.00117239	169300
0.00117838	174250
0.00135061	179200
0.00139348	184150
0.00136092	189100
0.00149336	194050
0.00154035	199000
0.00167021	203950
0.00167604	208900
0.00183482	213850
0.00186386	218800
0.00190663	223750
0.002093	228700
0.00205685	233650
0.0022864	238600
0.00219697	243550
0.00240325	248500
0.00248858	253450
0.00259801	258400
0.00267496	263350
0.00270512	268300
0.00269711	273250
0.00292077	278200
0.00313811	283150
0.00317642	288100
0.00327754	293050
0.00334607	298000
0.00354127	302950
0.00342376	307900
0.00371849	312850
0.00375342	317800
0.00383374	322750
0.00415502	327700
0.00429466	332650
0.00445596	337600
0.00417809	342550
0.00480097	347500
0.00446293	352450
0.00482517	357400
0.00488194	362350
0.00497226	367300
0.00541636	372250
0.00497285	377200
0.00530724	382150
0.00534474	387100
0.00595952	392050
0.00562952	397000
0.00602308	401950
0.00604846	406900
0.00648752	411850
0.00681245	416800
0.00638806	421750
0.0067664	426700
0.00726112	431650
0.00712572	436600
0.0072493	441550
0.00744149	446500
0.00802554	451450
0.00772814	456400
0.00813229	461350
0.00818013	466300
0.00878906	471250
0.00813253	476200
0.00831496	481150
0.00825279	486100
0.00869692	491050
0.00952012	496000
0.00898988	500950
0.00905883	505900
0.0096651	510850
0.0104777	515800
0.0105151	520750
0.0106888	525700
0.00990265	530650
0.0111712	535600
0.0103245	540550
0.0111528	545500
0.0112351	550450
0.0113376	555400
0.0118192	560350
0.011868	565300
0.0117426	570250
0.012037	575200
0.0124954	580150
0.0129488	585100
0.0131715	590050
0.0128974	595000
0.0126137	599950
0.0138688	604900
0.0132113	609850
0.0137132	614800
0.0139531	619750
0.0143825	624700
0.014505	629650
0.0144508	634600
0.0153766	639550
0.0161316	644500
0.0149807	649450
0.0159385	654400
0.0159452	659350
0.0167267	664300
0.0164347	669250
0.0166946	674200
0.0172121	679150
0.0173856	684100
0.0184708	689050
0.017722	694000
0.0175315	698950
0.0181576	703900
0.0185112	708850
0.0188765	713800
0.0180655	718750
0.018891	723700
0.0195736	728650
0.0200904	733600
0.0195197	738550
0.0198009	743500
0.0209719	748450
0.0220205	753400
0.0208986	758350
0.0218283	763300
0.0225539	768250
0.0230753	773200
0.0235745	778150
0.0220775	783100
0.0234973	788050
0.0231815	793000
0.0224136	797950
0.0229807	802900
0.0248869	807850
0.0257784	812800
0.0252404	817750
0.0244474	822700
0.0250966	827650
0.0265621	832600
0.0276408	837550
0.0264261	842500
0.0262161	847450
0.0253844	852400
0.0266608	857350
0.0266627	862300
0.0283657	867250
0.0277006	872200
0.0288517	877150
0.0280232	882100
0.0302557	887050
0.0310793	892000
0.0300121	896950
0.0299997	901900
0.0300118	906850
0.0299879	911800
0.0313547	916750
0.0297906	921700
0.0321681	926650
0.0325585	931600
0.0324221	936550
0.0319478	941500
0.0312048	946450
0.0318038	951400
0.0351806	956350
0.0346821	961300
0.0357452	966250
0.035589	971200
0.0361118	976150
0.0346933	981100
0.0373026	986050
0.0362099	991000
0.0367856	995950
0.000103942	1000
0.000108373	5950
0.00011235	10900
0.000116068	15850
0.000127444	20800
0.000135801	25750
0.000148355	30700
0.000159992	35650
0.000175512	40600
0.000183216	45550
0.000205486	50500
0.000236477	55450
0.000250965	60400
0.000278093	65350
0.000296097	70300
0.000327388	75250
0.00035686	80200
0.000379601	85150
0.000413745	90100
0.000455458	95050
0.000469769	100000
0.000530881	104950
0.00059317	109900
0.000636464	114850
0.000620868	119800
0.0007143	124750
0.0007512	129700
0.0007852	134650
0.000870577	139600
0.000866395	144550
0.000954768	149500
0.00103005	154450
0.00111229	159400
0.00111258	164350
0.00118418	169300
0.00123086	174250
0.00129857	179200
0.00137735	184150
0.00143878	189100
0.00153485	194050
0.0016703	199000
0.00171698	203950
0.00172852	208900
0.00182772	213850
0.00196392	218800
0.00198938	223750
0.00205896	228700
0.00221234	233650
0.00235817	238600
0.0022382	243550
0.00244554	248500
0.0024787	253450
0.00269406	258400
0.00268435	263350
0.00290381	268300
0.00312511	273250
0.00308585	278200
0.00318349	283150
0.00315672	288100
0.00316758	293050
0.00332018	298000
0.00333267	302950
0.00354201	307900
0.00354386	312850
0.00384666	317800
0.00381153	322750
0.00389813	327700
0.00434828	332650
0.00433439	337600
0.00445413	342550
0.00453371	347500
0.004794	352450
0.00481085	357400
0.0048146	362350
0.00513018	367300
0.00532378	372250
0.00552357	377200
0.00559927	382150
0.00550035	387100
0.00556329	392050
0.00584904	397000
0.00610219	401950
0.00630615	406900
0.00614838	411850
0.00666394	416800
0.00698154	421750
0.00698951	426700
0.00687401	431650
0.00705813	436600
0.00726293	441550
0.00750501	446500
0.00774662	451450
0.00767336	456400
0.00808472	461350
0.00827236	466300
0.00801622	471250
0.00879435	476200
0.0089949	481150
0.0090291	486100
0.00909719	491050
0.00917787	496000
0.00898572	500950
0.00933726	505900
0.00969808	510850
0.0100838	515800
0.0100437	520750
0.010193	525700
0.0107674	530650
0.0108115	535600
0.0105682	540550
0.0102375	545500
0.0107348	550450
0.0113977	555400
0.0116567	560350
0.0122076	565300
0.0119469	570250
0.0122305	575200
0.0121895	580150
0.0119455	585100
0.0126144	590050
0.012716	595000
0.0137496	599950
0.0138582	604900
0.0141166	609850
0.0135381	614800
0.0141833	619750
0.0153867	624700
0.0147598	629650
0.0153706	634600
0.0152257	639550
0.0150628	644500
0.0161912	649450
0.0155737	654400
0.0164713	659350
0.0163023	664300
0.0158031	669250
0.0165598	674200
0.0172655	679150
0.0182463	684100
0.0181586	689050
0.0173496	694000
0.0186333	698950
0.018566	703900
0.0184183	708850
0.0188921	713800
0.0190945	718750
0.0200258	723700
0.020222	728650
0.0199918	733600
0.0191173	738550
0.0201452	743500
0.020825	748450
0.0209669	753400
0.020336	758350
0.0219236	763300
0.0219136	768250
0.0222587	773200
0.0222588	778150
0.0232655	783100
0.0223114	788050
0.0226472	793000
0.023447	797950
0.0231844	802900
0.0234441	807850
0.0255559	812800
0.0246537	817750
0.0246149	822700
0.0246816	827650
0.024684	832600
0.0246766	837550
0.0252859	842500
0.0252746	847450
0.0259401	852400
0.0287648	857350
0.0279061	862300
0.0268429	867250
0.0286116	872200
0.0273404	877150
0.0294481	882100
0.030495	887050
0.0299726	892000
0.0293106	896950
0.0300605	901900
0.0300438	906850
0.0317823	911800
0.0304462	916750
0.031867	921700
0.0314376	926650
0.0308239	931600
0.031565	936550
0.0327032	941500
0.0324488	946450
0.0329317	951400
0.0323947	956350
0.0333619	961300
0.0343697	966250
0.0341195	971200
0.0338996	976150
0.0360758	981100
0.0382301	986050
0.036775	991000
0.0379378	995950
0.000146193	1000
0.000146234	5950
0.00015483	10900
0.000162341	15850
0.000165082	20800
0.000174836	25750
0.000185618	30700
0.000203185	35650
0.000217617	40600
0.000230818	45550
0.000250833	50500
0.000267917	55450
0.000291299	60400
0.000313227	65350
0.000342356	70300
0.000374415	75250
0.000404272	80200
0.000429858	85150
0.000458673	90100
0.000489436	95050
0.000525949	100000
0.00058595	104950
0.0006155	109900
0.000680736	114850
0.000694639	119800
0.000721046	124750
0.000787699	129700
0.000828969	134650
0.000874008	139600
0.000958593	144550
0.000989104	149500
0.00102609	154450
0.00110208	159400
0.0011825	164350
0.00125577	169300
0.00128355	174250
0.00131173	179200
0.00140439	184150
0.00147411	189100
0.00152676	194050
0.00157582	199000
0.00169897	203950
0.00178798	208900
0.0019073	213850
0.00197721	218800
0.00205665	223750
0.00201265	228700
0.00222203	233650
0.00243911	238600
0.00227712	243550
0.00258909	248500
0.00246843	253450
0.00263321	258400
0.00267963	263350
0.00285309	268300
0.00298338	273250
0.00311923	278200
0.00322748	283150
0.00311218	288100
0.00333062	293050
0.00343248	298000
0.0036217	302950
0.00367223	307900
0.0037506	312850
0.00381478	317800
0.00395593	322750
0.00410305	327700
0.00412569	332650
0.00441712	337600
0.00444259	342550
0.00465433	347500
0.00483035	352450
0.00472172	357400
0.00462744	362350
0.00526486	367300
0.00519968	372250
0.00574168	377200
0.00558769	382150
0.00580288	387100
0.0061772	392050
0.00593324	397000
0.00587959	401950
0.00622586	406900
0.00624924	411850
0.00666156	416800
0.00675689	421750
0.00661328	426700
0.00742128	431650
0.00716999	436600
0.00727989	441550
0.00752601	446500
0.00768801	451450
0.007956	456400
0.00785778	461350
0.00842942	466300
0.00802607	471250
0.00868129	476200
0.00873306	481150
0.00839415	486100
0.00894748	491050
0.00941946	496000
0.00900282	500950
0.0096051	505900
0.00971949	510850
0.00978772	515800
0.0096922	520750
0.0108785	525700
0.0108838	530650
0.0102994	535600
0.0108163	540550
0.0117775	545500
0.0112632	550450
0.0117176	555400
0.0118862	560350
0.0123807	565300
0.0125147	570250
0.0126843	575200
0.0125001	580150
0.0122317	585100
0.0128608	590050
0.0130962	595000
0.012728	599950
0.0141473	604900
0.0136225	609850
0.014269	614800
0.0138927	619750
0.0149047	624700
0.0146738	629650
0.0151598	634600
0.0149023	639550
0.0155012	644500
0.0153293	649450
0.0154569	654400
0.0151879	659350
0.016264	664300
0.0174132	669250
0.0176307	674200
0.0165805	679150
0.0174318	684100
0.0172	689050
0.0184693	694000
0.01754	698950
0.0184094	703900
0.0183365	708850
0.0181795	713800
0.0187681	718750
0.0192737	723700
0.0193484	728650
0.0204749	733600
0.0196777	738550
0.021067	743500
0.0211546	748450
0.0215411	753400
0.0218024	758350
0.0208718	763300
0.0215058	768250
0.0213381	773200
0.0234433	778150
0.0225451	783100
0.0229108	788050
0.0225443	793000
0.0237283	797950
0.0247926	802900
0.0241301	807850
0.0243568	812800
0.0237187	817750
0.0247606	822700
0.0259658	827650
0.0253546	832600
0.0238314	837550
0.0256521	842500
0.024288	847450
0.0260954	852400
0.026993	857350
0.0289151	862300
0.0267601	867250
0.0276737	872200
0.0293805	877150
0.0278206	882100
0.02752	887050
0.0294021	892000
0.030072	896950
0.0299874	901900
0.0300504	906850
0.0302074	911800
0.0302333	916750
0.0307775	921700
0.031992	926650
0.0328426	931600
0.032026	936550
0.0334916	941500
0.031892	946450
0.0338632	951400
0.0323278	956350
0.0349376	961300
0.0349705	966250
0.0366455	971200
0.0361147	976150
0.0363626	981100
0.0369208	986050
0.036854	991000
0.0375485	995950
0.00018853	1000
0.000192746	5950
0.000195146	10900
0.000199303	15850
0.000208841	20800
0.000220631	25750
0.000230148	30700
0.000241395	35650
0.000261645	40600
0.000272373	45550
0.000287859	50500
0.000323909	55450
0.000336342	60400
0.000359131	65350
0.000386732	70300
0.000406675	75250
0.000443711	80200
0.000470799	85150
0.000484759	90100
0.000568274	95050
0.000547634	100000
0.000625779	104950
0.000683172	109900
0.000691855	114850
0.000755455	119800
0.000776191	124750
0.000856304	129700
0.000887293	134650
0.000933144	139600
0.00102178	144550
0.000997141	149500
0.00109121	154450
0.00111956	159400
0.00121749	164350
0.00127275	169300
0.00132437	174250
0.00136399	179200
0.00145937	184150
0.00156028	189100
0.00169005	194050
0.00167618	199000
0.00185027	203950
0.00192193	208900
0.00193623	213850
0.00207364	218800
0.00195666	223750
0.00214243	228700
0.00234131	233650
0.00243879	238600
0.00241733	243550
0.00243251	248500
0.00260546	253450
0.00272629	258400
0.0028061	263350
0.00287448	268300
0.00303964	273250
0.00311257	278200
0.00312991	283150
0.00335518	288100
0.00324851	293050
0.00345215	298000
0.00360092	302950
0.0037128	307900
0.00387812	312850
0.00384258	317800
0.00419893	322750
0.00425223	327700
0.00436199	332650
0.00430428	337600
0.00472169	342550
0.00466675	347500
0.00472786	352450
0.00488666	357400
0.00507637	362350
0.00510129	367300
0.00551719	372250
0.0055611	377200
0.00568189	382150
0.00572077	387100
0.005689	392050
0.00619953	397000
0.00617644	401950
0.00636492	406900
0.00642873	411850
0.00670779	416800
0.00687611	421750
0.00669375	426700
0.00698198	431650
0.00731213	436600
0.00755913	441550
0.00766446	446500
0.00770669	451450
0.00785896	456400
0.00845472	461350
0.00768064	466300
0.00847765	471250
0.00869705	476200
0.00864506	481150
0.00891688	486100
0.00891639	491050
0.0090059	496000
0.00958612	500950
0.00943821	505900
0.00941441	510850
0.00977669	515800
0.0105981	520750
0.0105609	525700
0.0106516	530650
0.0109925	535600
0.0111718	540550
0.0112776	545500
0.0119174	550450
0.0119114	555400
0.0117693	560350
0.012175	565300
0.0118973	570250
0.0120907	575200
0.0125905	580150
0.0124518	585100
0.0129001	590050
0.0128268	595000
0.0140341	599950
0.013907	604900
0.0134995	609850
0.0139259	614800
0.014083	619750
0.0140568	624700
0.013789	629650
0.0144427	634600
0.0151854	639550
0.0149448	644500
0.0156546	649450
0.016036	654400
0.0161291	659350
0.0170666	664300
0.0160034	669250
0.0177758	674200
0.0167688	679150
0.0170735	684100
0.0178604	689050
0.016993	694000
0.0186395	698950
0.0175826	703900
0.0192584	708850
0.0198643	713800
0.0193277	718750
0.0189083	723700
0.0191595	728650
0.0198516	733600
0.0203234	738550
0.0217278	743500
0.0201464	748450
0.0210126	753400
0.0210055	758350
0.0222619	763300
0.0220867	768250
0.0222473	773200
0.0222098	778150
0.0216276	783100
0.0233426	788050
0.0232773	793000
0.0227751	797950
0.0246171	802900
0.0252476	807850
0.0249922	812800
0.0239935	817750
0.0253139	822700
0.0244757	827650
0.0257384	832600
0.0251036	837550
0.0267455	842500
0.0269369	847450
0.0269388	852400
0.0276688	857350
0.0291099	862300
0.028302	867250
0.0280666	872200
0.0275989	877150
0.027178	882100
0.0286249	887050
0.028659	892000
0.0311427	896950
0.031056	901900
0.0308054	906850
0.0304282	911800
0.0317925	916750
0.0326119	921700
0.0314654	926650
0.0333196	931600
0.0316375	936550
0.0339422	941500
0.032997	946450
0.0374652	951400
0.0335256	956350
0.0344777	961300
0.0354675	966250
0.0356868	971200
0.0371897	976150
0.0338149	981100
0.0370627	986050
0.0371028	991000
0.0356363	995950
0.000227194	1000
0.000232445	5950
0.000240751	10900
0.000253989	15850
0.000257588	20800
0.000264067	25750
0.000275603	30700
0.000292135	35650
0.000304975	40600
0.000314194	45550
0.000347594	50500
0.000357849	55450
0.000383982	60400
0.00040123	65350
0.000421157	70300
0.000460423	75250
0.000484941	80200
0.000526277	85150
0.000568011	90100
0.000583193	95050
0.000629114	100000
0.000663995	104950
0.000742589	109900
0.000732866	114850
0.000807609	119800
0.0008223	124750
0.000852931	129700
0.000954961	134650
0.000975057	139600
0.00106034	144550
0.00105524	149500
0.00119725	154450
0.00123496	159400
0.00121786	164350
0.00133472	169300
0.0013756	174250
0.00147234	179200
0.0015309	184150
0.00153301	189100
0.00161423	194050
0.00172628	199000
0.00174303	203950
0.00186132	208900
0.00194819	213850
0.0019488	218800
0.00211082	223750
0.00218094	228700
0.00226935	233650
0.00232296	238600
0.00246158	243550
0.00259784	248500
0.00260636	253450
0.00278122	258400
0.00288229	263350
0.00285658	268300
0.0030099	273250
0.00309396	278200
0.00312942	283150
0.00342867	288100
0.00345607	293050
0.00357554	298000
0.00370758	302950
0.00381343	307900
0.00400774	312850
0.00424149	317800
0.00408037	322750
0.00427237	327700
0.00444597	332650
0.00440386	337600
0.00481277	342550
0.00478945	347500
0.0047966	352450
0.00484331	357400
0.00514149	362350
0.00519626	367300
0.00538017	372250
0.00533725	377200
0.00569202	382150
0.00549158	387100
0.00577057	392050
0.00614982	397000
0.00620141	401950
0.00620778	406900
0.00688304	411850
0.00685559	416800
0.00666816	421750
0.00757172	426700
0.00706337	431650
0.00753584	436600
0.00719438	441550
0.00757259	446500
0.0077931	451450
0.00780736	456400
0.00801081	461350
0.00846576	466300
0.00823936	471250
0.00872717	476200
0.00902264	481150
0.00930274	486100
0.00964107	491050
0.0095912	496000
0.00940575	500950
0.00943824	505900
0.0104709	510850
0.0100957	515800
0.0103835	520750
0.00970127	525700
0.010237	530650
0.0109451	535600
0.0112617	540550
0.0116785	545500
0.0118799	550450
0.011966	555400
0.0118773	560350
0.0123602	565300
0.0123759	570250
0.0127708	575200
0.0121498	580150
0.0130042	585100
0.012959	590050
0.0133011	595000
0.0133763	599950
0.0134266	604900
0.0133634	609850
0.0151281	614800
0.0140772	619750
0.0152415	624700
0.0155857	629650
0.0157429	634600
0.0149452	639550
0.0159821	644500
0.0160727	649450
0.0154915	654400
0.0162216	659350
0.0160912	664300
0.0164727	669250
0.0166746	674200
0.0174103	679150
0.0173276	684100
0.0177893	689050
0.0177014	694000
0.0175872	698950
0.0189797	703900
0.0188317	708850
0.0177192	713800
0.0185674	718750
0.0198096	723700
0.0198639	728650
0.0194232	733600
0.0196925	738550
0.0200209	743500
0.020747	748450
0.0212547	753400
0.0217218	758350
0.0205173	763300
0.0223904	768250
0.0223801	773200
0.02259	778150
0.0235079	783100
0.0229245	788050
0.0235259	793000
0.0239512	797950
0.0242188	802900
0.023732	807850
0.0237348	812800
0.0247038	817750
0.0260242	822700
0.0269189	827650
0.0267223	832600
0.0249942	837550
0.0260034	842500
0.02569	847450
0.0270015	852400
0.0271217	857350
0.0285602	862300
0.0288558	867250
0.0300634	872200
0.0295115	877150
0.0290321	882100
0.0275284	887050
0.0317844	892000
0.0300323	896950
0.0314496	901900
0.0300573	906850
0.0292556	911800
0.0312684	916750
0.0305814	921700
0.032002	926650
0.032168	931600
0.0312901	936550
0.0319895	941500
0.0330999	946450
0.0336931	951400
0.0344652	956350
0.0343378	961300
0.0346178	966250
0.0364242	971200
0.0344176	976150
0.0371579	981100
0.034239	986050
0.034433	991000
0.0351755	995950

## Sheet: Sheet3
variance	Ne
2.024e-06	1000
4.0534e-06	5950
7.4761e-06	10900
1.26792e-05	15850
2.00229e-05	20800
2.8885e-05	25750
3.70579e-05	30700
4.9011e-05	35650
6.12602e-05	40600
7.82697e-05	45550
9.33151e-05	50500
0.000112642	55450
0.000130951	60400
0.000149429	65350
0.000177272	70300
0.000202479	75250
0.000224734	80200
0.000255991	85150
0.000275343	90100
0.000321798	95050
0.000358441	100000
0.000398688	104950
0.000419553	109900
0.000477978	114850
0.000484811	119800
0.000523962	124750
0.000549154	129700
0.00064801	134650
0.000701436	139600
0.000696438	144550
0.000773458	149500
0.000864936	154450
0.000855347	159400
0.000952179	164350
0.000966051	169300
0.00101532	174250
0.00107943	179200
0.00114159	184150
0.00121174	189100
0.00127941	194050
0.00138512	199000
0.00141493	203950
0.00145286	208900
0.00151043	213850
0.00164231	218800
0.00167457	223750
0.00171053	228700
0.00177357	233650
0.00201281	238600
0.00207885	243550
0.00198438	248500
0.00227632	253450
0.0023609	258400
0.00228939	263350
0.00246355	268300
0.00253324	273250
0.00257914	278200
0.00263404	283150
0.00277268	288100
0.00286757	293050
0.0028994	298000
0.00306952	302950
0.00321927	307900
0.00330973	312850
0.00326275	317800
0.00357819	322750
0.0036892	327700
0.0037861	332650
0.0038446	337600
0.00377467	342550
0.00406667	347500
0.00421556	352450
0.00423715	357400
0.00445943	362350
0.00456055	367300
0.00451648	372250
0.00485189	377200
0.00496741	382150
0.00475628	387100
0.00507858	392050
0.00531242	397000
0.00543162	401950
0.0052657	406900
0.00535613	411850
0.00595426	416800
0.00609191	421750
0.00580855	426700
0.00604198	431650
0.00610622	436600
0.00621074	441550
0.00724089	446500
0.00648265	451450
0.00677171	456400
0.00728344	461350
0.00729331	466300
0.00727368	471250
0.00752865	476200
0.00761889	481150
0.00751245	486100
0.00790138	491050
0.00821541	496000
0.00809549	500950
0.00862423	505900
0.00837131	510850
0.0090689	515800
0.00862924	520750
0.00904367	525700
0.00940256	530650
0.00931134	535600
0.00991007	540550
0.00977531	545500
0.0100865	550450
0.00975743	555400
0.0101592	560350
0.0103495	565300
0.0110033	570250
0.0109698	575200
0.0110645	580150
0.0113023	585100
0.0121479	590050
0.0121457	595000
0.0118344	599950
0.0120188	604900
0.0124292	609850
0.0113501	614800
0.0133014	619750
0.0127427	624700
0.0126144	629650
0.0138009	634600
0.0133139	639550
0.0134629	644500
0.0136408	649450
0.0136762	654400
0.013565	659350
0.013944	664300
0.0156191	669250
0.0156324	674200
0.0149437	679150
0.0147854	684100
0.0157281	689050
0.0157461	694000
0.0156917	698950
0.0169579	703900
0.0161965	708850
0.0160321	713800
0.0177872	718750
0.0172906	723700
0.0177276	728650
0.0181947	733600
0.0167682	738550
0.0182818	743500
0.018318	748450
0.01784	753400
0.0195589	758350
0.0178516	763300
0.0193341	768250
0.0194808	773200
0.0207421	778150
0.0209575	783100
0.0206646	788050
0.0215774	793000
0.0214349	797950
0.0209233	802900
0.0220968	807850
0.0216994	812800
0.0229725	817750
0.0238124	822700
0.023107	827650
0.0228824	832600
0.0220309	837550
0.0230354	842500
0.0227595	847450
0.0243061	852400
0.0221621	857350
0.0251964	862300
0.0250779	867250
0.0259573	872200
0.0257526	877150
0.0257225	882100
0.0261476	887050
0.0263952	892000
0.0270458	896950
0.027297	901900
0.026364	906850
0.0277636	911800
0.0283232	916750
0.0278262	921700
0.0278483	926650
0.028253	931600
0.0299031	936550
0.0297811	941500
0.0287934	946450
0.0285419	951400
0.0305689	956350
0.0302179	961300
0.030677	966250
0.0299476	971200
0.031847	976150
0.0314637	981100
0.0330558	986050
0.0330248	991000
0.0332516	995950
3.34594e-05	1000
3.52148e-05	5950
3.89062e-05	10900
4.46731e-05	15850
5.02408e-05	20800
6.02044e-05	25750
7.03056e-05	30700
8.06177e-05	35650
9.95825e-05	40600
0.000112841	45550
0.000128247	50500
0.000140275	55450
0.000166683	60400
0.000183631	65350
0.000205642	70300
0.000234514	75250
0.000257129	80200
0.000283509	85150
0.000312838	90100
0.000335762	95050
0.000372873	100000
0.000405075	104950
0.000462637	109900
0.000480629	114850
0.000523443	119800
0.000567984	124750
0.000591477	129700
0.000643435	134650
0.000700346	139600
0.000699655	144550
0.000793816	149500
0.000873755	154450
0.000879579	159400
0.000890307	164350
0.00102239	169300
0.00103625	174250
0.00110652	179200
0.00114501	184150
0.00125713	189100
0.00129486	194050
0.00134708	199000
0.00144504	203950
0.00144899	208900
0.00154846	213850
0.00169803	218800
0.00164971	223750
0.00174935	228700
0.00182221	233650
0.00199846	238600
0.00200747	243550
0.00208435	248500
0.00210454	253450
0.00223682	258400
0.0023139	263350
0.00243862	268300
0.00256822	273250
0.00264059	278200
0.00279132	283150
0.00285848	288100
0.00282453	293050
0.00304727	298000
0.00316879	302950
0.00322662	307900
0.00330458	312850
0.0033374	317800
0.00331462	322750
0.00350648	327700
0.00369326	332650
0.00383695	337600
0.00392588	342550
0.00395479	347500
0.00422791	352450
0.00423727	357400
0.0043498	362350
0.00445147	367300
0.0044441	372250
0.00480131	377200
0.00487118	382150
0.00505761	387100
0.00509892	392050
0.00540422	397000
0.00519632	401950
0.00576714	406900
0.00586227	411850
0.00569298	416800
0.00573564	421750
0.00599567	426700
0.00630862	431650
0.00613307	436600
0.00646546	441550
0.00651354	446500
0.0068136	451450
0.00631216	456400
0.00706396	461350
0.00708463	466300
0.00746691	471250
0.00744304	476200
0.00774773	481150
0.00749874	486100
0.00818125	491050
0.00782233	496000
0.00826317	500950
0.00872534	505900
0.00855081	510850
0.00839572	515800
0.0087316	520750
0.00948358	525700
0.00944171	530650
0.00947976	535600
0.00960069	540550
0.00969858	545500
0.0101789	550450
0.0104035	555400
0.0101829	560350
0.0105387	565300
0.0107209	570250
0.0107494	575200
0.0112092	580150
0.0113955	585100
0.0116085	590050
0.0116165	595000
0.0120597	599950
0.0119245	604900
0.0131562	609850
0.0128041	614800
0.0126609	619750
0.0129676	624700
0.0127843	629650
0.0128211	634600
0.013494	639550
0.0140329	644500
0.0137972	649450
0.014657	654400
0.0147038	659350
0.0144571	664300
0.0144327	669250
0.0152856	674200
0.0148203	679150
0.0172003	684100
0.0155349	689050
0.0162194	694000
0.0163703	698950
0.0148838	703900
0.0167594	708850
0.0170313	713800
0.0162171	718750
0.017224	723700
0.0170136	728650
0.0185986	733600
0.0182016	738550
0.0178271	743500
0.0189416	748450
0.0190214	753400
0.0194872	758350
0.0194978	763300
0.0194244	768250
0.0195027	773200
0.0195261	778150
0.019669	783100
0.0204936	788050
0.0204378	793000
0.0218987	797950
0.0202466	802900
0.0207042	807850
0.0214666	812800
0.0230105	817750
0.0222188	822700
0.0232175	827650
0.0236139	832600
0.02273	837550
0.0226913	842500
0.0237993	847450
0.0239046	852400
0.0232774	857350
0.0246849	862300
0.0240214	867250
0.0268522	872200
0.0262259	877150
0.0248731	882100
0.025306	887050
0.026201	892000
0.0261902	896950
0.0274357	901900
0.0266223	906850
0.027459	911800
0.0263696	916750
0.0283382	921700
0.0291933	926650
0.0284335	931600
0.0302736	936550
0.0282433	941500
0.0294155	946450
0.0294157	951400
0.0305748	956350
0.0300836	961300
0.0307543	966250
0.0314319	971200
0.032204	976150
0.0320252	981100
0.0337127	986050
0.032098	991000
0.0335942	995950
6.66867e-05	1000
6.77063e-05	5950
7.29883e-05	10900
7.8027e-05	15850
8.44415e-05	20800
9.1408e-05	25750
0.000102616	30700
0.000113957	35650
0.000129151	40600
0.000132755	45550
0.000161498	50500
0.000181443	55450
0.000205104	60400
0.000218731	65350
0.000241536	70300
0.000266548	75250
0.000287844	80200
0.000336498	85150
0.000339937	90100
0.000390709	95050
0.000403559	100000
0.000449265	104950
0.000480742	109900
0.000507365	114850
0.000566359	119800
0.000629022	124750
0.00062309	129700
0.000656583	134650
0.000725265	139600
0.000766503	144550
0.000778347	149500
0.000849667	154450
0.000962444	159400
0.000961356	164350
0.00105536	169300
0.00112023	174250
0.00113626	179200
0.00127325	184150
0.00131998	189100
0.00127927	194050
0.00139248	199000
0.00145076	203950
0.00157857	208900
0.00158126	213850
0.00173707	218800
0.00172935	223750
0.00177876	228700
0.00199608	233650
0.00194973	238600
0.00212314	243550
0.00208096	248500
0.00226024	253450
0.00232157	258400
0.00242489	263350
0.00247791	268300
0.00254412	273250
0.00252331	278200
0.0027079	283150
0.00287122	288100
0.00295001	293050
0.00309963	298000
0.00318604	302950
0.00325643	307900
0.00317825	312850
0.00345608	317800
0.00347014	322750
0.00360077	327700
0.00386045	332650
0.00398182	337600
0.00413401	342550
0.00394546	347500
0.00447013	352450
0.0041486	357400
0.00443641	362350
0.00457612	367300
0.00449465	372250
0.00503355	377200
0.00468299	382150
0.00492719	387100
0.00497854	392050
0.00563529	397000
0.00524122	401950
0.00543551	406900
0.00559463	411850
0.00594761	416800
0.00618881	421750
0.00591073	426700
0.00623018	431650
0.00647574	436600
0.00666491	441550
0.00672057	446500
0.00686621	451450
0.00736064	456400
0.00695495	461350
0.00745813	466300
0.00773827	471250
0.00787482	476200
0.00747353	481150
0.00770758	486100
0.00760508	491050
0.00799883	496000
0.00860136	500950
0.00852571	505900
0.00819429	510850
0.0088534	515800
0.00947254	520750
0.00945154	525700
0.00981693	530650
0.00921539	535600
0.0103462	540550
0.00948186	545500
0.0102233	550450
0.0103602	555400
0.0102491	560350
0.0108002	565300
0.0109833	570250
0.0108465	575200
0.010828	580150
0.0116649	585100
0.0120028	590050
0.0116561	595000
0.0117145	599950
0.0117558	604900
0.0124363	609850
0.0121815	614800
0.0126175	619750
0.0124818	624700
0.0134037	629650
0.0130957	634600
0.0134375	639550
0.0136825	644500
0.0142115	649450
0.0139003	654400
0.0144937	659350
0.0146869	664300
0.0151147	669250
0.0144236	674200
0.0153957	679150
0.0159314	684100
0.015479	689050
0.0167371	694000
0.0166777	698950
0.0161421	703900
0.0167061	708850
0.017335	713800
0.0168517	718750
0.0167847	723700
0.01665	728650
0.0179419	733600
0.0184093	738550
0.0177993	743500
0.0179471	748450
0.018511	753400
0.0204882	758350
0.019565	763300
0.0199879	768250
0.0200127	773200
0.0207917	778150
0.0211705	783100
0.0207925	788050
0.0208288	793000
0.02108	797950
0.0207443	802900
0.0204564	807850
0.0223455	812800
0.0238988	817750
0.022285	822700
0.0225563	827650
0.0221697	832600
0.0243124	837550
0.0252714	842500
0.0245726	847450
0.0232201	852400
0.0231407	857350
0.0242974	862300
0.0241223	867250
0.0251545	872200
0.0252939	877150
0.0260785	882100
0.025989	887050
0.0276986	892000
0.0280297	896950
0.0280074	901900
0.0283326	906850
0.0270952	911800
0.0276515	916750
0.0287455	921700
0.0273104	926650
0.0279851	931600
0.0297396	936550
0.0293519	941500
0.0298995	946450
0.0279672	951400
0.0282797	956350
0.0305117	961300
0.0323023	966250
0.0324511	971200
0.0319834	976150
0.0334396	981100
0.0328504	986050
0.033704	991000
0.0338062	995950
0.000103372	1000
0.000102161	5950
0.000106122	10900
0.000111304	15850
0.000119423	20800
0.000126304	25750
0.00013787	30700
0.00015109	35650
0.000162613	40600
0.000175981	45550
0.000192824	50500
0.000213656	55450
0.00023286	60400
0.000247766	65350
0.000282669	70300
0.000300355	75250
0.000321099	80200
0.000360315	85150
0.000374439	90100
0.000403002	95050
0.00044208	100000
0.000472017	104950
0.000500027	109900
0.000582848	114850
0.000603156	119800
0.000632727	124750
0.00067878	129700
0.000748281	134650
0.000756722	139600
0.000807981	144550
0.000895292	149500
0.000857622	154450
0.000971673	159400
0.00103006	164350
0.00104859	169300
0.00110685	174250
0.00118845	179200
0.00124214	184150
0.00129405	189100
0.00136011	194050
0.00142857	199000
0.001541	203950
0.0016225	208900
0.00170825	213850
0.00169027	218800
0.00179723	223750
0.00184155	228700
0.00192977	233650
0.00215508	238600
0.00203074	243550
0.00224841	248500
0.00222697	253450
0.00233055	258400
0.00244584	263350
0.00249189	268300
0.00262518	273250
0.00276066	278200
0.00294826	283150
0.00297203	288100
0.0030235	293050
0.00291464	298000
0.00310388	302950
0.00317307	307900
0.00323748	312850
0.00337897	317800
0.00346762	322750
0.00363805	327700
0.00368538	332650
0.00395408	337600
0.00407464	342550
0.00405681	347500
0.00424193	352450
0.00442644	357400
0.00445435	362350
0.00450422	367300
0.00459589	372250
0.00470132	377200
0.00524645	382150
0.00517873	387100
0.0052613	392050
0.005195	397000
0.00516673	401950
0.00561919	406900
0.0057743	411850
0.00599538	416800
0.00557293	421750
0.00640091	426700
0.00658902	431650
0.00638896	436600
0.00650527	441550
0.0067596	446500
0.00678782	451450
0.00700318	456400
0.00720229	461350
0.00711727	466300
0.00754528	471250
0.00785877	476200
0.00749332	481150
0.00815757	486100
0.00836075	491050
0.00840133	496000
0.0083133	500950
0.00850898	505900
0.00856632	510850
0.00902812	515800
0.00863086	520750
0.00968587	525700
0.00953519	530650
0.00943563	535600
0.00985248	540550
0.00984944	545500
0.00999552	550450
0.00958354	555400
0.00990333	560350
0.0108023	565300
0.0106444	570250
0.0114465	575200
0.0109879	580150
0.011184	585100
0.011324	590050
0.0112826	595000
0.0116865	599950
0.0118882	604900
0.0125545	609850
0.0128399	614800
0.0129781	619750
0.0128367	624700
0.0131478	629650
0.0142806	634600
0.0137433	639550
0.0140949	644500
0.0141116	649450
0.0136868	654400
0.0146917	659350
0.0145042	664300
0.0152729	669250
0.0148133	674200
0.0146869	679150
0.0156484	684100
0.0159154	689050
0.0164762	694000
0.0167049	698950
0.0159395	703900
0.0170825	708850
0.0174078	713800
0.0169238	718750
0.0175667	723700
0.0177183	728650
0.0185482	733600
0.0181667	738550
0.0187646	743500
0.0176338	748450
0.0185931	753400
0.0194872	758350
0.0191974	763300
0.018796	768250
0.0202247	773200
0.02064	778150
0.0207256	783100
0.0203297	788050
0.0215485	793000
0.0205895	797950
0.0210732	802900
0.0216589	807850
0.0209551	812800
0.0218226	817750
0.0230768	822700
0.0228997	827650
0.0228412	832600
0.0231278	837550
0.0226714	842500
0.0227419	847450
0.0233257	852400
0.0231475	857350
0.0237544	862300
0.0261787	867250
0.0256042	872200
0.0246565	877150
0.0263386	882100
0.0241883	887050
0.0269461	892000
0.0273385	896950
0.0285104	901900
0.0258612	906850
0.0279235	911800
0.0285111	916750
0.0281408	921700
0.0279859	926650
0.0288841	931600
0.0290619	936550
0.028536	941500
0.0291514	946450
0.0299059	951400
0.0296478	956350
0.0306259	961300
0.0300028	966250
0.0304067	971200
0.0317002	976150
0.0313054	981100
0.0310685	986050
0.0328453	991000
0.0342931	995950
0.000134714	1000
0.000140092	5950
0.00014208	10900
0.000145849	15850
0.000159196	20800
0.000164195	25750
0.000173803	30700
0.000186161	35650
0.000192498	40600
0.000217559	45550
0.000226573	50500
0.000253998	55450
0.000266348	60400
0.000293809	65350
0.000316922	70300
0.000331688	75250
0.000371083	80200
0.000394276	85150
0.00042015	90100
0.000455724	95050
0.000493172	100000
0.000508458	104950
0.000539169	109900
0.000610552	114850
0.000631551	119800
0.00069013	124750
0.000699047	129700
0.000723946	134650
0.000839618	139600
0.000843661	144550
0.000895809	149500
0.000950694	154450
0.000988397	159400
0.0010258	164350
0.00109798	169300
0.00114987	174250
0.00125269	179200
0.00129231	184150
0.00132556	189100
0.00139142	194050
0.00148066	199000
0.00152266	203950
0.00159026	208900
0.00163023	213850
0.00178357	218800
0.00181491	223750
0.0020173	228700
0.00193377	233650
0.0020454	238600
0.00208826	243550
0.00229738	248500
0.00244174	253450
0.00235306	258400
0.00249746	263350
0.00258453	268300
0.0026502	273250
0.00268738	278200
0.00288227	283150
0.00293166	288100
0.00315475	293050
0.00305173	298000
0.00314221	302950
0.00329283	307900
0.00350814	312850
0.00362101	317800
0.00367302	322750
0.00355033	327700
0.00374537	332650
0.00395698	337600
0.00399763	342550
0.00404318	347500
0.00443616	352450
0.00423753	357400
0.00459773	362350
0.00449385	367300
0.00447726	372250
0.00468313	377200
0.00498849	382150
0.00516907	387100
0.00549033	392050
0.00540705	397000
0.00585012	401950
0.00576365	406900
0.00543637	411850
0.00599069	416800
0.00584536	421750
0.00601086	426700
0.00639842	431650
0.00631861	436600
0.00662084	441550
0.00709788	446500
0.00689853	451450
0.00706872	456400
0.00703602	461350
0.00745711	466300
0.00748839	471250
0.00763284	476200
0.00798828	481150
0.00782647	486100
0.00816197	491050
0.0083284	496000
0.00815633	500950
0.00848325	505900
0.00869181	510850
0.00932494	515800
0.00896776	520750
0.00922353	525700
0.00905999	530650
0.00969814	535600
0.010192	540550
0.00990835	545500
0.0100624	550450
0.0104094	555400
0.0108402	560350
0.0110342	565300
0.0108052	570250
0.0115519	575200
0.0114117	580150
0.0115652	585100
0.0121358	590050
0.0111967	595000
0.0119025	599950
0.0122617	604900
0.0121604	609850
0.0121383	614800
0.0132509	619750
0.0128928	624700
0.0131895	629650
0.0128915	634600
0.0139673	639550
0.0143539	644500
0.0139376	649450
0.0140587	654400
0.0142133	659350
0.0144417	664300
0.0138424	669250
0.0146698	674200
0.0160142	679150
0.0161211	684100
0.0162516	689050
0.0158396	694000
0.0158361	698950
0.0165425	703900
0.0170218	708850
0.0162366	713800
0.0176287	718750
0.0170593	723700
0.0171537	728650
0.0182358	733600
0.0174201	738550
0.0190812	743500
0.0188191	748450
0.0181213	753400
0.0200801	758350
0.0194626	763300
0.0199249	768250
0.0202138	773200
0.0194694	778150
0.0201731	783100
0.0199979	788050
0.0215812	793000
0.0215948	797950
0.0215774	802900
0.0209541	807850
0.0220993	812800
0.0231821	817750
0.0226937	822700
0.0224025	827650
0.0230135	832600
0.0223038	837550
0.0247597	842500
0.0235636	847450
0.022103	852400
0.0237109	857350
0.022891	862300
0.0242459	867250
0.0251674	872200
0.0269908	877150
0.0245237	882100
0.0265515	887050
0.0274421	892000
0.0249165	896950
0.0257643	901900
0.0276659	906850
0.0271874	911800
0.0282995	916750
0.0272699	921700
0.0283892	926650
0.0276749	931600
0.029331	936550
0.029518	941500
0.0299098	946450
0.0297337	951400
0.0320113	956350
0.029113	961300
0.0317811	966250
0.0292335	971200
0.0328798	976150
0.0321482	981100
0.0332516	986050
0.033454	991000
0.0336484	995950
0.000175809	1000
0.00018038	5950
0.000178878	10900
0.000187671	15850
0.000199737	20800
0.000208022	25750
0.000217229	30700
0.000227472	35650
0.00024317	40600
0.000255214	45550
0.000269183	50500
0.000292815	55450
0.000302183	60400
0.000330711	65350
0.000359272	70300
0.000371352	75250
0.000409414	80200
0.00043389	85150
0.000461359	90100
0.000478751	95050
0.000527048	100000
0.000546631	104950
0.000621558	109900
0.000604298	114850
0.000682062	119800
0.000722062	124750
0.000755878	129700
0.000818398	134650
0.00084684	139600
0.000924618	144550
0.000920173	149500
0.000999431	154450
0.00107135	159400
0.00108438	164350
0.00116848	169300
0.00118127	174250
0.00128033	179200
0.00134175	184150
0.0013822	189100
0.00141695	194050
0.00153328	199000
0.00156065	203950
0.00174679	208900
0.00174809	213850
0.00178121	218800
0.00197947	223750
0.00199645	228700
0.00210465	233650
0.00208914	238600
0.00215928	243550
0.00228195	248500
0.00252707	253450
0.0023214	258400
0.00257312	263350
0.00258322	268300
0.00264816	273250
0.00285675	278200
0.00285384	283150
0.00305772	288100
0.0031031	293050
0.00321343	298000
0.00323733	302950
0.00333575	307900
0.00334	312850
0.00345477	317800
0.00357533	322750
0.00385598	327700
0.00383708	332650
0.00406276	337600
0.00421345	342550
0.00421556	347500
0.00430995	352450
0.00449049	357400
0.00457806	362350
0.00475817	367300
0.00468108	372250
0.00492387	377200
0.00480391	382150
0.00528804	387100
0.0054013	392050
0.00576976	397000
0.00544733	401950
0.00541486	406900
0.00586601	411850
0.00630516	416800
0.00595224	421750
0.00624102	426700
0.00633994	431650
0.00687927	436600
0.00660595	441550
0.00643269	446500
0.00707558	451450
0.00735037	456400
0.00717368	461350
0.00750623	466300
0.00742904	471250
0.00794153	476200
0.00764346	481150
0.00772426	486100
0.00837014	491050
0.00855886	496000
0.00826262	500950
0.00872955	505900
0.00847326	510850
0.00902611	515800
0.00937812	520750
0.00871945	525700
0.00928801	530650
0.0100368	535600
0.00981618	540550
0.0104119	545500
0.0104884	550450
0.0104467	555400
0.0105987	560350
0.0108288	565300
0.0114877	570250
0.0113301	575200
0.0113212	580150
0.0115997	585100
0.0111111	590050
0.0119904	595000
0.0120033	599950
0.0126914	604900
0.0123281	609850
0.0128269	614800
0.0133567	619750
0.012723	624700
0.0131654	629650
0.0128823	634600
0.013292	639550
0.0132564	644500
0.0133472	649450
0.0143023	654400
0.014312	659350
0.0146413	664300
0.0151162	669250
0.0156983	674200
0.015639	679150
0.0153821	684100
0.0163751	689050
0.0159936	694000
0.0160331	698950
0.0164165	703900
0.0167285	708850
0.0165788	713800
0.0172916	718750
0.0174031	723700
0.0178035	728650
0.0192916	733600
0.0178193	738550
0.0179943	743500
0.0181928	748450
0.019145	753400
0.019456	758350
0.0199895	763300
0.0185456	768250
0.0204172	773200
0.0202808	778150
0.0202866	783100
0.0208373	788050
0.0208524	793000
0.0208581	797950
0.0205508	802900
0.022272	807850
0.0212686	812800
0.0223858	817750
0.0229177	822700
0.0233539	827650
0.0234043	832600
0.0231539	837550
0.0233828	842500
0.0231183	847450
0.0248701	852400
0.0231437	857350
0.0255262	862300
0.0247755	867250
0.0261016	872200
0.0260619	877150
0.0259988	882100
0.0266405	887050
0.026265	892000
0.0259083	896950
0.0255209	901900
0.0267952	906850
0.0272662	911800
0.0290871	916750
0.0282728	921700
0.0284147	926650
0.0290647	931600
0.0303826	936550
0.0302062	941500
0.0290238	946450
0.0305077	951400
0.030991	956350
0.0311957	961300
0.0314872	966250
0.0340111	971200
0.0311671	976150
0.0322639	981100
0.0324821	986050
0.033981	991000
0.0349429	995950
0.000214127	1000
0.000212475	5950
0.000221358	10900
0.000229357	15850
0.000242951	20800
0.000246772	25750
0.000261323	30700
0.000270039	35650
0.000281426	40600
0.000292223	45550
0.000315119	50500
0.00032728	55450
0.000348762	60400
0.000375496	65350
0.000381438	70300
0.00042819	75250
0.000447919	80200
0.000463371	85150
0.000492741	90100
0.000532344	95050
0.000570657	100000
0.000635459	104950
0.000643032	109900
0.000672956	114850
0.000713052	119800
0.000781369	124750
0.000826641	129700
0.000827064	134650
0.000922391	139600
0.00093895	144550
0.000969247	149500
0.0010433	154450
0.00112849	159400
0.00114039	164350
0.00120696	169300
0.00127554	174250
0.00133458	179200
0.00131793	184150
0.00148971	189100
0.00150173	194050
0.00156011	199000
0.00164527	203950
0.00164687	208900
0.00181515	213850
0.00178335	218800
0.00190004	223750
0.00195543	228700
0.00202644	233650
0.00211718	238600
0.00215299	243550
0.00230613	248500
0.00238907	253450
0.00248732	258400
0.0024762	263350
0.0026495	268300
0.00274789	273250
0.00292598	278200
0.00301232	283150
0.00298195	288100
0.00299405	293050
0.00324931	298000
0.00311209	302950
0.00342116	307900
0.00356409	312850
0.00368212	317800
0.00371099	322750
0.0037826	327700
0.00398556	332650
0.00420916	337600
0.00418198	342550
0.00420973	347500
0.00462435	352450
0.00434854	357400
0.00468608	362350
0.00493607	367300
0.00473947	372250
0.00501248	377200
0.00505888	382150
0.00532667	387100
0.00526789	392050
0.00541792	397000
0.00562477	401950
0.00550334	406900
0.00584174	411850
0.0058186	416800
0.00629492	421750
0.00601581	426700
0.00675493	431650
0.00676044	436600
0.0066979	441550
0.00699879	446500
0.00726688	451450
0.00737909	456400
0.00726547	461350
0.00751397	466300
0.00727883	471250
0.0075216	476200
0.00778988	481150
0.00802155	486100
0.00840532	491050
0.00819856	496000
0.00877964	500950
0.00926086	505900
0.00902604	510850
0.00924848	515800
0.00935727	520750
0.00892263	525700
0.0101647	530650
0.0100146	535600
0.0100583	540550
0.00963818	545500
0.00971269	550450
0.0104931	555400
0.0106855	560350
0.0112819	565300
0.0112382	570250
0.0115511	575200
0.011233	580150
0.0119308	585100
0.0116317	590050
0.0122834	595000
0.0117776	599950
0.0124061	604900
0.012794	609850
0.0124575	614800
0.0127599	619750
0.0129445	624700
0.0127528	629650
0.0142142	634600
0.0137638	639550
0.0137769	644500
0.0151486	649450
0.0153311	654400
0.0147454	659350
0.0151894	664300
0.0156257	669250
0.0148425	674200
0.0156486	679150
0.0150329	684100
0.0158366	689050
0.0165005	694000
0.0160885	698950
0.017036	703900
0.0168042	708850
0.0164476	713800
0.0171392	718750
0.0175388	723700
0.0176217	728650
0.0172194	733600
0.0173896	738550
0.0180495	743500
0.0194122	748450
0.0184544	753400
0.0181212	758350
0.0195908	763300
0.0187496	768250
0.0204827	773200
0.0203131	778150
0.0202961	783100
0.0202403	788050
0.0212671	793000
0.02155	797950
0.0222904	802900
0.021512	807850
0.0222396	812800
0.0220265	817750
0.0225974	822700
0.0235453	827650
0.0227232	832600
0.0225477	837550
0.0237021	842500
0.0254638	847450
0.0249451	852400
0.025119	857350
0.0243853	862300
0.0239376	867250
0.0250347	872200
0.0259725	877150
0.0252977	882100
0.0271634	887050
0.0272878	892000
0.0286057	896950
0.0269484	901900
0.0275273	906850
0.0269656	911800
0.0300387	916750
0.0283757	921700
0.0299065	926650
0.0281273	931600
0.0279194	936550
0.0296498	941500
0.029448	946450
0.0307744	951400
0.0302144	956350
0.0290897	961300
0.030611	966250
0.0325182	971200
0.0324279	976150
0.0325801	981100
0.0325996	986050
0.0321624	991000
0.0347464	995950

## Sheet: Sheet4
variance	Ne
1.8951e-06	1000
3.8024e-06	5950
6.725e-06	10900
1.15101e-05	15850
1.83664e-05	20800
2.60904e-05	25750
3.40767e-05	30700
4.38706e-05	35650
5.65882e-05	40600
6.9373e-05	45550
8.49057e-05	50500
0.000100432	55450
0.000116883	60400
0.000135284	65350
0.000155243	70300
0.000180539	75250
0.00020421	80200
0.00023161	85150
0.000248247	90100
0.000289794	95050
0.000318022	100000
0.000358423	104950
0.000384555	109900
0.000433445	114850
0.000434307	119800
0.000469159	124750
0.000500015	129700
0.000574859	134650
0.000605316	139600
0.000628564	144550
0.000690825	149500
0.000762384	154450
0.000759936	159400
0.000853221	164350
0.000866295	169300
0.000930794	174250
0.000975863	179200
0.00103499	184150
0.00107753	189100
0.0011488	194050
0.00124086	199000
0.00125553	203950
0.0013212	208900
0.00135477	213850
0.00144768	218800
0.00152601	223750
0.00153825	228700
0.00156863	233650
0.0017756	238600
0.0018859	243550
0.00179332	248500
0.00203307	253450
0.00208566	258400
0.00208013	263350
0.00218068	268300
0.00224861	273250
0.00233859	278200
0.00232176	283150
0.00248881	288100
0.00256014	293050
0.00258546	298000
0.00270195	302950
0.00287767	307900
0.00297748	312850
0.00291693	317800
0.00317958	322750
0.00330349	327700
0.00342522	332650
0.00343232	337600
0.00335852	342550
0.00359575	347500
0.0038239	352450
0.00380121	357400
0.00395677	362350
0.00405194	367300
0.00396096	372250
0.00440384	377200
0.00440039	382150
0.00426916	387100
0.00444092	392050
0.00475482	397000
0.00491706	401950
0.004822	406900
0.00476387	411850
0.00519968	416800
0.00541796	421750
0.0052537	426700
0.00528112	431650
0.00550355	436600
0.00548475	441550
0.0062634	446500
0.00592952	451450
0.00594313	456400
0.00649175	461350
0.00643004	466300
0.00661225	471250
0.00675105	476200
0.0067053	481150
0.0068028	486100
0.00700452	491050
0.00746767	496000
0.00717334	500950
0.00759367	505900
0.00764185	510850
0.0082321	515800
0.00776969	520750
0.00809414	525700
0.0084116	530650
0.00815172	535600
0.00895184	540550
0.00871403	545500
0.00907053	550450
0.00876708	555400
0.00910503	560350
0.00923791	565300
0.00986606	570250
0.00990856	575200
0.00987434	580150
0.0100435	585100
0.0107753	590050
0.010875	595000
0.0107339	599950
0.0107643	604900
0.0110779	609850
0.0104139	614800
0.0115999	619750
0.0116144	624700
0.0114022	629650
0.0121048	634600
0.0117791	639550
0.0124031	644500
0.0123955	649450
0.0119101	654400
0.0124531	659350
0.0123863	664300
0.0137695	669250
0.0134988	674200
0.0139098	679150
0.0131894	684100
0.013934	689050
0.0140312	694000
0.0142106	698950
0.0147878	703900
0.0146477	708850
0.0145759	713800
0.0155741	718750
0.015152	723700
0.0159722	728650
0.0163229	733600
0.0155401	738550
0.0161996	743500
0.0163469	748450
0.0159388	753400
0.0176032	758350
0.0162823	763300
0.0171103	768250
0.0165582	773200
0.0186672	778150
0.018385	783100
0.0186657	788050
0.0194304	793000
0.0186897	797950
0.0197461	802900
0.0189988	807850
0.0198103	812800
0.0205319	817750
0.0204806	822700
0.0214549	827650
0.0197092	832600
0.0199654	837550
0.0210812	842500
0.0204468	847450
0.021587	852400
0.0199529	857350
0.0220731	862300
0.022642	867250
0.0230377	872200
0.0231721	877150
0.0220918	882100
0.023588	887050
0.0238955	892000
0.0234933	896950
0.0246962	901900
0.0245979	906850
0.0235709	911800
0.0252043	916750
0.0257327	921700
0.024723	926650
0.0256489	931600
0.0266	936550
0.0266816	941500
0.0268502	946450
0.0249606	951400
0.0278486	956350
0.0264607	961300
0.0283064	966250
0.0271575	971200
0.0280869	976150
0.0277026	981100
0.0298469	986050
0.029111	991000
0.0299023	995950
3.10062e-05	1000
3.25143e-05	5950
3.60326e-05	10900
4.09453e-05	15850
4.6484e-05	20800
5.3428e-05	25750
6.51346e-05	30700
7.49007e-05	35650
8.77833e-05	40600
0.000102381	45550
0.000125068	50500
0.000124625	55450
0.000149492	60400
0.000165429	65350
0.000190684	70300
0.000210833	75250
0.000227898	80200
0.000262364	85150
0.00027135	90100
0.000311022	95050
0.000322648	100000
0.000361005	104950
0.000403936	109900
0.000449628	114850
0.00046239	119800
0.000515607	124750
0.000551904	129700
0.000565842	134650
0.000615542	139600
0.000651768	144550
0.000681264	149500
0.00076947	154450
0.00080684	159400
0.000801346	164350
0.000904699	169300
0.000961161	174250
0.000966057	179200
0.00103926	184150
0.00110327	189100
0.00119506	194050
0.00121281	199000
0.001284	203950
0.0012976	208900
0.00137037	213850
0.00152195	218800
0.00148042	223750
0.00155877	228700
0.00158165	233650
0.00180469	238600
0.00183403	243550
0.00190573	248500
0.00193523	253450
0.00194229	258400
0.00207164	263350
0.00214721	268300
0.00227927	273250
0.00235879	278200
0.00244195	283150
0.00259635	288100
0.00259694	293050
0.00273428	298000
0.00271483	302950
0.00290427	307900
0.00300822	312850
0.00297593	317800
0.00293393	322750
0.00308389	327700
0.0032645	332650
0.00336234	337600
0.00348343	342550
0.00367985	347500
0.00369692	352450
0.00384329	357400
0.00389192	362350
0.00388099	367300
0.0041637	372250
0.00411093	377200
0.00447248	382150
0.0043654	387100
0.00463919	392050
0.00488906	397000
0.00470106	401950
0.00485605	406900
0.00530495	411850
0.00529427	416800
0.00521701	421750
0.00525193	426700
0.00562809	431650
0.0055606	436600
0.00567276	441550
0.00604811	446500
0.00591352	451450
0.00576269	456400
0.00604534	461350
0.00627679	466300
0.00672784	471250
0.00654931	476200
0.00681186	481150
0.00681653	486100
0.00712421	491050
0.00737064	496000
0.00701278	500950
0.00771285	505900
0.00768876	510850
0.00776436	515800
0.00760251	520750
0.00804869	525700
0.00892664	530650
0.00818081	535600
0.00871318	540550
0.00904856	545500
0.00877033	550450
0.00931008	555400
0.0091108	560350
0.00931759	565300
0.00980529	570250
0.00954845	575200
0.0101216	580150
0.0102577	585100
0.0103115	590050
0.010536	595000
0.0109894	599950
0.0103164	604900
0.0113599	609850
0.0119526	614800
0.0113159	619750
0.0118348	624700
0.0115793	629650
0.0112126	634600
0.0117804	639550
0.0122887	644500
0.0128047	649450
0.01272	654400
0.0135056	659350
0.0126868	664300
0.0136047	669250
0.0128466	674200
0.0134327	679150
0.0139772	684100
0.015151	689050
0.014203	694000
0.0144787	698950
0.0149502	703900
0.0139267	708850
0.0152767	713800
0.0153604	718750
0.0146673	723700
0.0155009	728650
0.0157354	733600
0.0166338	738550
0.016425	743500
0.0162913	748450
0.0175631	753400
0.0179755	758350
0.0168246	763300
0.0175043	768250
0.0175594	773200
0.0176769	778150
0.017243	783100
0.0184566	788050
0.0187704	793000
0.0187529	797950
0.0187814	802900
0.0187536	807850
0.0187555	812800
0.0199001	817750
0.0207018	822700
0.0195918	827650
0.0208552	832600
0.0203757	837550
0.0210253	842500
0.0208745	847450
0.0213128	852400
0.0213614	857350
0.0213414	862300
0.0229533	867250
0.0219196	872200
0.0242401	877150
0.0229008	882100
0.0224708	887050
0.0230449	892000
0.0240622	896950
0.0241112	901900
0.0239016	906850
0.0246935	911800
0.0255567	916750
0.0236255	921700
0.0261251	926650
0.0259328	931600
0.0261806	936550
0.0267826	941500
0.0255729	946450
0.0266735	951400
0.0265472	956350
0.0275307	961300
0.0275932	966250
0.0276124	971200
0.0280835	976150
0.0279975	981100
0.0291157	986050
0.0302745	991000
0.0293631	995950
6.22449e-05	1000
6.40632e-05	5950
6.59125e-05	10900
7.24372e-05	15850
7.94746e-05	20800
8.56144e-05	25750
9.54168e-05	30700
0.000102197	35650
0.000118208	40600
0.000129465	45550
0.000142482	50500
0.000157869	55450
0.000182974	60400
0.000204957	65350
0.000218282	70300
0.000239156	75250
0.000272918	80200
0.000280963	85150
0.000326855	90100
0.000336742	95050
0.000386165	100000
0.000400683	104950
0.000431169	109900
0.000450849	114850
0.000493023	119800
0.000550745	124750
0.000597373	129700
0.000598008	134650
0.000650805	139600
0.000699545	144550
0.000737319	149500
0.000745366	154450
0.000813903	159400
0.000909431	164350
0.000913186	169300
0.00098005	174250
0.0010606	179200
0.00106426	184150
0.00120063	189100
0.00123073	194050
0.00119211	199000
0.00129708	203950
0.00136418	208900
0.00146224	213850
0.00149809	218800
0.00161737	223750
0.0016394	228700
0.00163938	233650
0.00186875	238600
0.00179641	243550
0.00199314	248500
0.00191649	253450
0.00208865	258400
0.00216741	263350
0.00222352	268300
0.00233453	273250
0.00235059	278200
0.00232249	283150
0.00251377	288100
0.00271273	293050
0.00272922	298000
0.00291676	302950
0.00289207	307900
0.00301867	312850
0.00295931	317800
0.00315486	322750
0.00318341	327700
0.0033085	332650
0.00356208	337600
0.00362472	342550
0.00379531	347500
0.0035975	352450
0.00410725	357400
0.00377105	362350
0.00404822	367300
0.00414311	372250
0.00418884	377200
0.00454505	382150
0.00433889	387100
0.0045916	392050
0.00460022	397000
0.00506499	401950
0.00482492	406900
0.0049197	411850
0.00521535	416800
0.00548645	421750
0.00579865	426700
0.00534919	431650
0.00563665	436600
0.00601934	441550
0.0060166	446500
0.00630913	451450
0.00632767	456400
0.00657872	461350
0.00646606	466300
0.00659962	471250
0.00696065	476200
0.00716138	481150
0.00701001	486100
0.00709868	491050
0.00687936	496000
0.00722817	500950
0.00794147	505900
0.00781347	510850
0.0074974	515800
0.00812614	520750
0.00850314	525700
0.00860342	530650
0.00910651	535600
0.00831108	540550
0.00935922	545500
0.00877885	550450
0.00909672	555400
0.0094072	560350
0.00954276	565300
0.00970854	570250
0.00969885	575200
0.0102224	580150
0.0097394	585100
0.0105207	590050
0.0108362	595000
0.010538	599950
0.0106199	604900
0.0110193	609850
0.0114291	614800
0.0108767	619750
0.0117504	624700
0.0109472	629650
0.0119005	634600
0.0119738	639550
0.0122615	644500
0.0122697	649450
0.0127582	654400
0.0126989	659350
0.0133653	664300
0.0132051	669250
0.0138887	674200
0.0130563	679150
0.0138869	684100
0.0140021	689050
0.0145426	694000
0.0146822	698950
0.015064	703900
0.0151574	708850
0.0147297	713800
0.0154517	718750
0.0157542	723700
0.015126	728650
0.0155561	733600
0.015987	738550
0.016726	743500
0.0161917	748450
0.0160987	753400
0.0170302	758350
0.0183025	763300
0.0177891	768250
0.0178659	773200
0.0181662	778150
0.0191919	783100
0.0191347	788050
0.0188259	793000
0.0189746	797950
0.0190144	802900
0.0187596	807850
0.0182821	812800
0.0206509	817750
0.0207765	822700
0.020813	827650
0.0198884	832600
0.020269	837550
0.0220048	842500
0.0223887	847450
0.0220631	852400
0.0212246	857350
0.021876	862300
0.0217951	867250
0.0216658	872200
0.0225387	877150
0.02335	882100
0.0230722	887050
0.0243216	892000
0.0230759	896950
0.0251392	901900
0.0263729	906850
0.0247278	911800
0.0251368	916750
0.0255922	921700
0.0263563	926650
0.0251198	931600
0.0247923	936550
0.026469	941500
0.0263274	946450
0.0263914	951400
0.0270053	956350
0.0258927	961300
0.0256997	966250
0.0289676	971200
0.0289143	976150
0.0288305	981100
0.0294496	986050
0.0307741	991000
0.0288778	995950
9.28525e-05	1000
9.61103e-05	5950
9.85801e-05	10900
0.000105167	15850
0.000109621	20800
0.00012197	25750
0.000128101	30700
0.000139094	35650
0.000149803	40600
0.000167321	45550
0.000177483	50500
0.000199264	55450
0.00021582	60400
0.000228233	65350
0.000256111	70300
0.000268639	75250
0.000304252	80200
0.000315894	85150
0.00035415	90100
0.00037491	95050
0.000386368	100000
0.000431828	104950
0.000463763	109900
0.000490087	114850
0.000530108	119800
0.000587518	124750
0.0006207	129700
0.000668845	134650
0.000688938	139600
0.000754783	144550
0.00077031	149500
0.00082454	154450
0.000880479	159400
0.000895391	164350
0.000978448	169300
0.00103485	174250
0.00103166	179200
0.0011179	184150
0.00116637	189100
0.00121877	194050
0.00127436	199000
0.00134359	203950
0.00142422	208900
0.00152684	213850
0.00159881	218800
0.00166632	223750
0.00170191	228700
0.00169524	233650
0.00181007	238600
0.00189919	243550
0.00200499	248500
0.00196472	253450
0.00214283	258400
0.00220635	263350
0.00232162	268300
0.00231921	273250
0.00234941	278200
0.00261689	283150
0.00266095	288100
0.00277432	293050
0.00280278	298000
0.00281863	302950
0.00278166	307900
0.00305413	312850
0.00297347	317800
0.00310136	322750
0.00319203	327700
0.00341096	332650
0.00333103	337600
0.00352964	342550
0.00374965	347500
0.00381401	352450
0.0038426	357400
0.00406347	362350
0.00402736	367300
0.00416832	372250
0.00422309	377200
0.00421027	382150
0.00442248	387100
0.0048483	392050
0.00483724	397000
0.00497413	401950
0.00492053	406900
0.00493062	411850
0.00535416	416800
0.00542625	421750
0.00534954	426700
0.00547628	431650
0.00606926	436600
0.00597925	441550
0.00594842	446500
0.00616054	451450
0.00629843	456400
0.00637735	461350
0.00646382	466300
0.00672836	471250
0.00659925	476200
0.00692638	481150
0.00732566	486100
0.00694383	491050
0.00744832	496000
0.00783787	500950
0.0077438	505900
0.00780471	510850
0.0077358	515800
0.00804943	520750
0.00839543	525700
0.00823104	530650
0.00896604	535600
0.00873904	540550
0.00865045	545500
0.0093757	550450
0.00904183	555400
0.00916555	560350
0.00893621	565300
0.00909361	570250
0.0101285	575200
0.00980005	580150
0.0103987	585100
0.0105401	590050
0.0102248	595000
0.0105688	599950
0.0105461	604900
0.0107341	609850
0.0109737	614800
0.0114943	619750
0.0117682	624700
0.0118447	629650
0.011889	634600
0.012303	639550
0.01298	644500
0.01283	649450
0.0126488	654400
0.0132004	659350
0.0124893	664300
0.0139514	669250
0.0131874	674200
0.0139822	679150
0.0138671	684100
0.0133909	689050
0.0144236	694000
0.0147987	698950
0.0151246	703900
0.0153211	708850
0.0150184	713800
0.0153436	718750
0.0158666	723700
0.0156419	728650
0.0159268	733600
0.016294	738550
0.0166706	743500
0.0168061	748450
0.0172266	753400
0.0161986	758350
0.0171632	763300
0.0177062	768250
0.0175382	773200
0.017426	778150
0.018127	783100
0.0186295	788050
0.0188612	793000
0.0186762	797950
0.0194022	802900
0.0191303	807850
0.0194055	812800
0.0196181	817750
0.0188329	822700
0.0196544	827650
0.0217258	832600
0.0207685	837550
0.0204863	842500
0.0212089	847450
0.0210713	852400
0.0202876	857350
0.0209679	862300
0.021547	867250
0.0215154	872200
0.0237256	877150
0.0234436	882100
0.0223384	887050
0.0245618	892000
0.0224356	896950
0.0244101	901900
0.025098	906850
0.0258106	911800
0.0244855	916750
0.0255392	921700
0.0251567	926650
0.0257113	931600
0.0261022	936550
0.0264066	941500
0.0260183	946450
0.0258188	951400
0.0264364	956350
0.0276883	961300
0.0267449	966250
0.027745	971200
0.027238	976150
0.0276387	981100
0.028919	986050
0.0289914	991000
0.0276523	995950
0.000130738	1000
0.000130948	5950
0.000138952	10900
0.000140954	15850
0.000146413	20800
0.000154475	25750
0.000163054	30700
0.000174278	35650
0.000185972	40600
0.000198445	45550
0.000215309	50500
0.000232847	55450
0.000246732	60400
0.000259662	65350
0.000292558	70300
0.000310644	75250
0.000335352	80200
0.000349097	85150
0.000380633	90100
0.000406703	95050
0.00045716	100000
0.000475567	104950
0.00049433	109900
0.000535705	114850
0.000562599	119800
0.000605695	124750
0.000649244	129700
0.000693206	134650
0.000718399	139600
0.000752556	144550
0.000845043	149500
0.000843184	154450
0.000903679	159400
0.000939629	164350
0.000993873	169300
0.00102551	174250
0.0010767	179200
0.0011919	184150
0.0012557	189100
0.00126393	194050
0.00132236	199000
0.00136368	203950
0.00140648	208900
0.00153277	213850
0.00151356	218800
0.00158027	223750
0.00173617	228700
0.00177648	233650
0.00196343	238600
0.00193058	243550
0.00202359	248500
0.00206099	253450
0.00220977	258400
0.00236709	263350
0.00220743	268300
0.00240694	273250
0.00246222	278200
0.00256804	283150
0.00259374	288100
0.00275857	293050
0.00277682	298000
0.0029166	302950
0.00305926	307900
0.00302215	312850
0.00305609	317800
0.00323231	322750
0.00345067	327700
0.00347066	332650
0.0034664	337600
0.00348685	342550
0.00365634	347500
0.00388702	352450
0.00384247	357400
0.00414233	362350
0.00413687	367300
0.0042255	372250
0.0044429	377200
0.00430479	382150
0.00431708	387100
0.0047413	392050
0.00474096	397000
0.00529073	401950
0.00506858	406900
0.00531471	411850
0.00559459	416800
0.00527147	421750
0.00549101	426700
0.00555466	431650
0.0055372	436600
0.00596742	441550
0.00598238	446500
0.00601514	451450
0.00650896	456400
0.00646774	461350
0.00654321	466300
0.00678312	471250
0.00685959	476200
0.00706011	481150
0.00712859	486100
0.00749337	491050
0.00719914	496000
0.00762589	500950
0.00786004	505900
0.00739435	510850
0.00797179	515800
0.00817004	520750
0.00813897	525700
0.0085839	530650
0.00865331	535600
0.00837728	540550
0.00856726	545500
0.00951409	550450
0.00938763	555400
0.00917518	560350
0.0093262	565300
0.0101254	570250
0.0100245	575200
0.0104833	580150
0.0103176	585100
0.0108623	590050
0.0110108	595000
0.0108968	599950
0.0110845	604900
0.0107061	609850
0.0111452	614800
0.0112881	619750
0.0113112	624700
0.0123012	629650
0.0119554	634600
0.0119539	639550
0.0125034	644500
0.0125176	649450
0.0126227	654400
0.0135965	659350
0.0128879	664300
0.013662	669250
0.012936	674200
0.0136925	679150
0.0129718	684100
0.0138975	689050
0.0151484	694000
0.0147355	698950
0.0146782	703900
0.0148639	708850
0.0145527	713800
0.0155593	718750
0.0154368	723700
0.0153369	728650
0.0163456	733600
0.0156712	738550
0.016158	743500
0.0170536	748450
0.0160608	753400
0.0178909	758350
0.0166735	763300
0.0176474	768250
0.0180646	773200
0.0182124	778150
0.0188764	783100
0.01879	788050
0.0182485	793000
0.0186146	797950
0.0188498	802900
0.0189712	807850
0.0198291	812800
0.0200176	817750
0.0194464	822700
0.0199179	827650
0.0219884	832600
0.0206793	837550
0.0214283	842500
0.0213961	847450
0.0204215	852400
0.0225248	857350
0.0214024	862300
0.0211791	867250
0.0220479	872200
0.0211193	877150
0.022608	882100
0.0229937	887050
0.0238504	892000
0.0232142	896950
0.0269025	901900
0.0249096	906850
0.0231002	911800
0.0242914	916750
0.0252992	921700
0.0258269	926650
0.0258077	931600
0.0255118	936550
0.0259561	941500
0.0260367	946450
0.0268679	951400
0.0269071	956350
0.0276135	961300
0.0276118	966250
0.0296445	971200
0.0272749	976150
0.0293486	981100
0.0269299	986050
0.0306324	991000
0.029479	995950
0.000169472	1000
0.000168449	5950
0.000174706	10900
0.000170465	15850
0.000178418	20800
0.000189128	25750
0.0002021	30700
0.000211047	35650
0.000229577	40600
0.000241192	45550
0.000250763	50500
0.000272161	55450
0.000289795	60400
0.000303967	65350
0.00033538	70300
0.000348958	75250
0.000377184	80200
0.000393455	85150
0.000415679	90100
0.000438169	95050
0.000467924	100000
0.000510272	104950
0.000546474	109900
0.000575767	114850
0.000624088	119800
0.000657907	124750
0.000668113	129700
0.000714392	134650
0.000756711	139600
0.000823051	144550
0.000836579	149500
0.000912013	154450
0.000955978	159400
0.000998567	164350
0.00106278	169300
0.00107667	174250
0.00114792	179200
0.00122899	184150
0.00120498	189100
0.00132697	194050
0.00136735	199000
0.0014023	203950
0.00143438	208900
0.0015191	213850
0.00166809	218800
0.00175738	223750
0.00175307	228700
0.00177871	233650
0.00201395	238600
0.00196648	243550
0.00211186	248500
0.00206387	253450
0.00211922	258400
0.00230596	263350
0.00243708	268300
0.00235579	273250
0.00256589	278200
0.00252567	283150
0.00262296	288100
0.00281935	293050
0.00274327	298000
0.0030064	302950
0.00311338	307900
0.00323091	312850
0.00312845	317800
0.00339263	322750
0.00318972	327700
0.00347257	332650
0.00338856	337600
0.00375094	342550
0.00390507	347500
0.00370892	352450
0.00399289	357400
0.00417591	362350
0.00429061	367300
0.00426632	372250
0.00452301	377200
0.00452283	382150
0.00439086	387100
0.00453291	392050
0.00488857	397000
0.00500735	401950
0.0052814	406900
0.0052811	411850
0.00537978	416800
0.00537378	421750
0.00554938	426700
0.005745	431650
0.00588894	436600
0.00600112	441550
0.00602769	446500
0.00651543	451450
0.00649925	456400
0.0060447	461350
0.00664693	466300
0.0069276	471250
0.00701541	476200
0.00697614	481150
0.00711984	486100
0.00730184	491050
0.00765142	496000
0.00744406	500950
0.00774812	505900
0.00815171	510850
0.00789479	515800
0.00830231	520750
0.00796138	525700
0.00816267	530650
0.00906022	535600
0.00855762	540550
0.00864771	545500
0.00887147	550450
0.00952303	555400
0.00963383	560350
0.0094201	565300
0.0101314	570250
0.0100653	575200
0.0098839	580150
0.0106965	585100
0.0106694	590050
0.0105024	595000
0.0109366	599950
0.0107273	604900
0.0113057	609850
0.0113817	614800
0.0113441	619750
0.0116044	624700
0.0116881	629650
0.0124563	634600
0.0126952	639550
0.0121486	644500
0.0124732	649450
0.0122576	654400
0.0121204	659350
0.0126354	664300
0.0133757	669250
0.013606	674200
0.0132188	679150
0.0145019	684100
0.0144935	689050
0.0138808	694000
0.0150701	698950
0.0143061	703900
0.0156988	708850
0.0147856	713800
0.0154731	718750
0.0153884	723700
0.0152041	728650
0.0161944	733600
0.0160217	738550
0.0163526	743500
0.01776	748450
0.0171059	753400
0.0168581	758350
0.0171559	763300
0.0172323	768250
0.0183937	773200
0.0183548	778150
0.0178217	783100
0.0175022	788050
0.0194856	793000
0.0187388	797950
0.0198626	802900
0.019425	807850
0.0190468	812800
0.019628	817750
0.0193419	822700
0.0209113	827650
0.0200609	832600
0.0209123	837550
0.0218527	842500
0.0215198	847450
0.0218668	852400
0.0216815	857350
0.0222536	862300
0.021418	867250
0.0240058	872200
0.0224002	877150
0.0234814	882100
0.0233324	887050
0.0238796	892000
0.0242058	896950
0.0245452	901900
0.023939	906850
0.0249507	911800
0.0241672	916750
0.0235855	921700
0.0246459	926650
0.0256202	931600
0.0268443	936550
0.0266165	941500
0.0263984	946450
0.0270153	951400
0.0276853	956350
0.0276224	961300
0.0278324	966250
0.0274973	971200
0.0288414	976150
0.028342	981100
0.029776	986050
0.0314173	991000
0.0290755	995950
0.000204709	1000
0.000207024	5950
0.000208182	10900
0.00021148	15850
0.000226575	20800
0.00023171	25750
0.00023694	30700
0.000247008	35650
0.000265392	40600
0.000275277	45550
0.000291169	50500
0.000311655	55450
0.000327804	60400
0.000347582	65350
0.000370078	70300
0.000387938	75250
0.000397185	80200
0.000431745	85150
0.000442438	90100
0.00047575	95050
0.000510405	100000
0.000535812	104950
0.000575634	109900
0.000619436	114850
0.000653939	119800
0.000743806	124750
0.000720171	129700
0.000781317	134650
0.00079792	139600
0.000850966	144550
0.000918567	149500
0.0009496	154450
0.00100535	159400
0.00101679	164350
0.00106312	169300
0.00115372	174250
0.00116995	179200
0.00121374	184150
0.00129049	189100
0.00134289	194050
0.00142019	199000
0.00143837	203950
0.00158933	208900
0.00157513	213850
0.00162592	218800
0.00174979	223750
0.0017439	228700
0.00179317	233650
0.00192908	238600
0.00198062	243550
0.00200075	248500
0.00207387	253450
0.00215376	258400
0.00215712	263350
0.00234386	268300
0.00242807	273250
0.00261755	278200
0.00245289	283150
0.00273636	288100
0.00281969	293050
0.00291613	298000
0.00306215	302950
0.00308108	307900
0.00305394	312850
0.00325557	317800
0.0030542	322750
0.00342216	327700
0.00346966	332650
0.00363537	337600
0.00368693	342550
0.00394158	347500
0.00415644	352450
0.00399066	357400
0.00428333	362350
0.00430088	367300
0.0044621	372250
0.00431345	377200
0.00437328	382150
0.00477985	387100
0.00489226	392050
0.00495971	397000
0.00488415	401950
0.00521194	406900
0.00498206	411850
0.00548528	416800
0.00535519	421750
0.00559651	426700
0.0052714	431650
0.00588839	436600
0.00605586	441550
0.00603053	446500
0.00618336	451450
0.00669152	456400
0.00669896	461350
0.00680489	466300
0.0069289	471250
0.00700496	476200
0.00703862	481150
0.00719159	486100
0.00713251	491050
0.00742786	496000
0.00755177	500950
0.00775523	505900
0.00812499	510850
0.00799342	515800
0.00845253	520750
0.00847218	525700
0.00885807	530650
0.00895325	535600
0.00926123	540550
0.00894565	545500
0.00880589	550450
0.00988077	555400
0.00967906	560350
0.00985588	565300
0.00910288	570250
0.00974851	575200
0.0102079	580150
0.0107059	585100
0.0108093	590050
0.0111972	595000
0.0111543	599950
0.0110808	604900
0.0113286	609850
0.0116118	614800
0.0117184	619750
0.0114186	624700
0.0121461	629650
0.0121268	634600
0.0122406	639550
0.0124537	644500
0.0122272	649450
0.0126238	654400
0.0140555	659350
0.0127933	664300
0.0138255	669250
0.0142711	674200
0.0144963	679150
0.0139163	684100
0.014706	689050
0.0145921	694000
0.0142708	698950
0.0149748	703900
0.0148139	708850
0.014919	713800
0.0153506	718750
0.0154691	723700
0.0161041	728650
0.0161758	733600
0.0158888	738550
0.0163725	743500
0.0170031	748450
0.0173774	753400
0.0158132	758350
0.016833	763300
0.0172437	768250
0.0183063	773200
0.0177597	778150
0.0177169	783100
0.0179993	788050
0.0182398	793000
0.0196955	797950
0.019871	802900
0.01862	807850
0.0194967	812800
0.0201149	817750
0.0209555	822700
0.0202103	827650
0.020946	832600
0.0215459	837550
0.0208212	842500
0.0212341	847450
0.0223201	852400
0.0209606	857350
0.0217977	862300
0.0220507	867250
0.0240354	872200
0.0235763	877150
0.0237319	882100
0.022872	887050
0.0224386	892000
0.023932	896950
0.0246125	901900
0.0237616	906850
0.0259663	911800
0.0255593	916750
0.0275851	921700
0.0252796	926650
0.02542	931600
0.0256182	936550
0.0273448	941500
0.0265672	946450
0.0282074	951400
0.0267856	956350
0.0270791	961300
0.0278986	966250
0.0271574	971200
0.0289275	976150
0.0281939	981100
0.0273849	986050
0.0288901	991000
0.0295763	995950

## Sheet: Sheet5
variance	Ne
1.746e-06	1000
3.4753e-06	5950
6.2868e-06	10900
1.06707e-05	15850
1.65847e-05	20800
2.34996e-05	25750
3.01254e-05	30700
3.92392e-05	35650
4.95828e-05	40600
6.37342e-05	45550
7.49408e-05	50500
9.10072e-05	55450
0.000106165	60400
0.000120019	65350
0.000138859	70300
0.000162096	75250
0.000180899	80200
0.000205755	85150
0.00022356	90100
0.000250873	95050
0.000286214	100000
0.000317917	104950
0.000341004	109900
0.000379736	114850
0.000382666	119800
0.000413055	124750
0.000439882	129700
0.000522016	134650
0.000547923	139600
0.000564656	144550
0.000609409	149500
0.000695437	154450
0.000686649	159400
0.000761663	164350
0.000757738	169300
0.000820226	174250
0.000850962	179200
0.000916059	184150
0.000966443	189100
0.00102676	194050
0.00108449	199000
0.00111665	203950
0.00115093	208900
0.00120036	213850
0.00129806	218800
0.00134447	223750
0.00137195	228700
0.00138681	233650
0.00160467	238600
0.00165886	243550
0.00156382	248500
0.00176444	253450
0.00188476	258400
0.00182239	263350
0.00193919	268300
0.00201199	273250
0.0020801	278200
0.0020892	283150
0.0022173	288100
0.00228594	293050
0.00226344	298000
0.00236596	302950
0.00263871	307900
0.00261627	312850
0.00255786	317800
0.00279118	322750
0.00294381	327700
0.00304582	332650
0.00301668	337600
0.00299071	342550
0.0031853	347500
0.00335762	352450
0.0034095	357400
0.00348335	362350
0.00357527	367300
0.00353213	372250
0.00394866	377200
0.00391072	382150
0.00381896	387100
0.00381043	392050
0.00427349	397000
0.0043307	401950
0.00430327	406900
0.00428491	411850
0.0046122	416800
0.00480462	421750
0.00464221	426700
0.00469444	431650
0.00490882	436600
0.00483643	441550
0.00553882	446500
0.00533579	451450
0.00539104	456400
0.00575692	461350
0.00562233	466300
0.00588381	471250
0.00605682	476200
0.00597576	481150
0.00609243	486100
0.00609034	491050
0.00659261	496000
0.00633393	500950
0.00677993	505900
0.0067333	510850
0.00698735	515800
0.00696658	520750
0.00721008	525700
0.00736166	530650
0.00723411	535600
0.00791432	540550
0.00779432	545500
0.00816442	550450
0.00776507	555400
0.00814029	560350
0.00816299	565300
0.0084856	570250
0.00866659	575200
0.00906782	580150
0.00881723	585100
0.00925146	590050
0.00972073	595000
0.00933684	599950
0.0098231	604900
0.00971779	609850
0.0094034	614800
0.00987601	619750
0.0106893	624700
0.0104064	629650
0.0106875	634600
0.0104032	639550
0.010905	644500
0.0110406	649450
0.0110126	654400
0.0109863	659350
0.0110538	664300
0.012125	669250
0.0119548	674200
0.0124599	679150
0.0116737	684100
0.012357	689050
0.0123715	694000
0.0125848	698950
0.0132416	703900
0.0131122	708850
0.0130311	713800
0.0136675	718750
0.0136559	723700
0.0139054	728650
0.014446	733600
0.0140645	738550
0.0142562	743500
0.0142664	748450
0.0141259	753400
0.0156226	758350
0.0144741	763300
0.0149987	768250
0.0150934	773200
0.0165246	778150
0.0159088	783100
0.0166004	788050
0.0176069	793000
0.0162886	797950
0.0171731	802900
0.017505	807850
0.0170282	812800
0.0177514	817750
0.0185808	822700
0.0190716	827650
0.017422	832600
0.0174176	837550
0.0185068	842500
0.0179877	847450
0.0189609	852400
0.0189207	857350
0.0194307	862300
0.0192885	867250
0.0204438	872200
0.021172	877150
0.0196583	882100
0.020562	887050
0.0216987	892000
0.0218528	896950
0.0211394	901900
0.0218993	906850
0.0210682	911800
0.0228191	916750
0.0224922	921700
0.0221273	926650
0.0223318	931600
0.0237543	936550
0.0233071	941500
0.0248746	946450
0.0225901	951400
0.0234859	956350
0.0243933	961300
0.0240499	966250
0.0247026	971200
0.0241122	976150
0.0256756	981100
0.0253501	986050
0.0262625	991000
0.0261524	995950
2.89161e-05	1000
3.14295e-05	5950
3.33199e-05	10900
3.82123e-05	15850
4.3492e-05	20800
5.09777e-05	25750
5.90662e-05	30700
6.7057e-05	35650
7.81491e-05	40600
9.30479e-05	45550
0.000105995	50500
0.000118092	55450
0.000133243	60400
0.00014834	65350
0.000166589	70300
0.000188414	75250
0.000215169	80200
0.000225966	85150
0.000253786	90100
0.000277796	95050
0.000299541	100000
0.000324546	104950
0.000345183	109900
0.000397056	114850
0.00041924	119800
0.000455973	124750
0.000479337	129700
0.000518157	134650
0.000539194	139600
0.000582862	144550
0.000602102	149500
0.000665735	154450
0.000728399	159400
0.000729171	164350
0.000773205	169300
0.000840276	174250
0.000868217	179200
0.000908117	184150
0.000956127	189100
0.0010557	194050
0.00107772	199000
0.00113138	203950
0.00116013	208900
0.00120745	213850
0.00130423	218800
0.00141229	223750
0.00135254	228700
0.0014407	233650
0.00155891	238600
0.00164456	243550
0.00168567	248500
0.00171456	253450
0.00177223	258400
0.00182959	263350
0.00193446	268300
0.0020331	273250
0.00208075	278200
0.00215694	283150
0.00233109	288100
0.00232006	293050
0.00237638	298000
0.00250355	302950
0.00254395	307900
0.00266123	312850
0.00273683	317800
0.00267214	322750
0.00275803	327700
0.00288598	332650
0.002992	337600
0.00312985	342550
0.00321571	347500
0.00320428	352450
0.00348402	357400
0.00338544	362350
0.00356453	367300
0.00368419	372250
0.00364546	377200
0.00396386	382150
0.00395112	387100
0.00411501	392050
0.00417708	397000
0.00441441	401950
0.00418528	406900
0.00466013	411850
0.00471538	416800
0.00474496	421750
0.00461263	426700
0.0047675	431650
0.00523065	436600
0.00496134	441550
0.0052008	446500
0.00539421	451450
0.00546311	456400
0.00508753	461350
0.00562915	466300
0.00559235	471250
0.00613631	476200
0.00590798	481150
0.00625722	486100
0.00612176	491050
0.00639675	496000
0.00654501	500950
0.00650095	505900
0.00710831	510850
0.00706272	515800
0.00685456	520750
0.00706817	525700
0.007442	530650
0.00789646	535600
0.00749124	540550
0.00802195	545500
0.00786028	550450
0.00830458	555400
0.00807513	560350
0.00820953	565300
0.00844317	570250
0.00868142	575200
0.00857215	580150
0.00941482	585100
0.00928118	590050
0.00925169	595000
0.00958408	599950
0.00954511	604900
0.00976609	609850
0.0100682	614800
0.0108908	619750
0.0101784	624700
0.0103453	629650
0.0103434	634600
0.0104147	639550
0.0105405	644500
0.0109705	649450
0.0115834	654400
0.0116655	659350
0.0119351	664300
0.0115824	669250
0.0118518	674200
0.0121246	679150
0.0116469	684100
0.0131011	689050
0.0129849	694000
0.0128037	698950
0.0133982	703900
0.0125772	708850
0.012983	713800
0.0140005	718750
0.0131574	723700
0.0137988	728650
0.0138667	733600
0.0144611	738550
0.0145038	743500
0.0147153	748450
0.0144438	753400
0.0163596	758350
0.0153736	763300
0.0153595	768250
0.0159331	773200
0.0158187	778150
0.0157413	783100
0.0155673	788050
0.016706	793000
0.0163458	797950
0.0172449	802900
0.017071	807850
0.0166418	812800
0.0171182	817750
0.0178404	822700
0.0189147	827650
0.0174131	832600
0.0192693	837550
0.0179584	842500
0.0189269	847450
0.0190599	852400
0.0191712	857350
0.0189583	862300
0.0191924	867250
0.0202226	872200
0.0201187	877150
0.0215731	882100
0.0204061	887050
0.0201361	892000
0.0204864	896950
0.0212828	901900
0.0220181	906850
0.0217288	911800
0.0224978	916750
0.0224905	921700
0.0217269	926650
0.023874	931600
0.0225331	936550
0.0245702	941500
0.0240169	946450
0.0229959	951400
0.0241743	956350
0.0240995	961300
0.0249891	966250
0.0244039	971200
0.0244012	976150
0.0254798	981100
0.0253202	986050
0.0262667	991000
0.0271101	995950
5.67107e-05	1000
6.11814e-05	5950
6.23362e-05	10900
6.66432e-05	15850
7.34712e-05	20800
7.86644e-05	25750
8.73287e-05	30700
9.50568e-05	35650
0.000104611	40600
0.000120098	45550
0.000135097	50500
0.000151198	55450
0.000161475	60400
0.000183348	65350
0.000206399	70300
0.000223856	75250
0.000227455	80200
0.000264354	85150
0.000278832	90100
0.000317561	95050
0.000328539	100000
0.000367435	104950
0.000385567	109900
0.000416542	114850
0.000436461	119800
0.000484831	124750
0.000526365	129700
0.000567277	134650
0.000583017	139600
0.00060408	144550
0.000673771	149500
0.000693955	154450
0.000708889	159400
0.000778302	164350
0.000848229	169300
0.000867809	174250
0.000924664	179200
0.000979612	184150
0.00100474	189100
0.00112984	194050
0.00114656	199000
0.00112631	203950
0.00119362	208900
0.00127718	213850
0.00132373	218800
0.0013828	223750
0.00147196	228700
0.00151561	233650
0.00157648	238600
0.00170439	243550
0.00168405	248500
0.00183989	253450
0.00178329	258400
0.00191318	263350
0.00198938	268300
0.00206321	273250
0.00211708	278200
0.00213384	283150
0.00213905	288100
0.00230748	293050
0.00244349	298000
0.00253757	302950
0.00263251	307900
0.00269274	312850
0.00276273	317800
0.00270785	322750
0.00286958	327700
0.00289908	332650
0.00299307	337600
0.00320958	342550
0.00335218	347500
0.00344289	352450
0.00329269	357400
0.00370452	362350
0.00341148	367300
0.00370155	372250
0.00382407	377200
0.00379234	382150
0.00414657	387100
0.00396131	392050
0.00412558	397000
0.00418185	401950
0.00459156	406900
0.00442981	411850
0.0045045	416800
0.00466608	421750
0.00500336	426700
0.00524689	431650
0.00494105	436600
0.00509056	441550
0.00551906	446500
0.00535315	451450
0.00565446	456400
0.00559019	461350
0.00603937	466300
0.00601619	471250
0.00613985	476200
0.00633303	481150
0.00643708	486100
0.00628305	491050
0.00622384	496000
0.00630996	500950
0.00660354	505900
0.00723529	510850
0.00699848	515800
0.00673665	520750
0.00746574	525700
0.0076421	530650
0.00755146	535600
0.00826372	540550
0.00763043	545500
0.00831849	550450
0.00797924	555400
0.00804868	560350
0.00851353	565300
0.00853645	570250
0.00896645	575200
0.00870656	580150
0.00909293	585100
0.00909261	590050
0.00931182	595000
0.00969992	599950
0.0095533	604900
0.00966424	609850
0.00987329	614800
0.010136	619750
0.0100759	624700
0.0104794	629650
0.0101013	634600
0.0105892	639550
0.010988	644500
0.0111003	649450
0.010898	654400
0.0115771	659350
0.0116345	664300
0.0116374	669250
0.0122429	674200
0.012199	679150
0.0122154	684100
0.0125171	689050
0.0125615	694000
0.0129077	698950
0.0131951	703900
0.0137053	708850
0.0135546	713800
0.0134046	718750
0.0138727	723700
0.0141829	728650
0.0137039	733600
0.0137944	738550
0.0145546	743500
0.0144875	748450
0.0148886	753400
0.0147829	758350
0.0149389	763300
0.0160129	768250
0.016149	773200
0.0158821	778150
0.0163416	783100
0.0171425	788050
0.0170935	793000
0.0172722	797950
0.0166698	802900
0.0174961	807850
0.017042	812800
0.0166977	817750
0.0175456	822700
0.0183773	827650
0.0188814	832600
0.0188013	837550
0.0183778	842500
0.0181711	847450
0.0201258	852400
0.0207455	857350
0.0194078	862300
0.01927	867250
0.0194854	872200
0.019499	877150
0.0196289	882100
0.0211636	887050
0.0205835	892000
0.0213492	896950
0.0213727	901900
0.0218568	906850
0.0239925	911800
0.022495	916750
0.0226197	921700
0.0220998	926650
0.0227128	931600
0.0235287	936550
0.0221792	941500
0.0231735	946450
0.024204	951400
0.0242992	956350
0.0240473	961300
0.0229428	966250
0.0236609	971200
0.0241864	976150
0.026064	981100
0.0260804	986050
0.0255078	991000
0.0272026	995950
8.85939e-05	1000
9.09169e-05	5950
9.35661e-05	10900
9.69692e-05	15850
0.000105042	20800
0.000110478	25750
0.000118143	30700
0.000126537	35650
0.000138809	40600
0.000145731	45550
0.000168006	50500
0.000179502	55450
0.000192969	60400
0.000213669	65350
0.000232683	70300
0.000250424	75250
0.000267121	80200
0.000297167	85150
0.000316226	90100
0.000344648	95050
0.000367921	100000
0.000385412	104950
0.000417247	109900
0.000448793	114850
0.000475832	119800
0.000498151	124750
0.000558846	129700
0.00058481	134650
0.000630236	139600
0.000631507	144550
0.000732762	149500
0.000738796	154450
0.000767181	159400
0.000835225	164350
0.000834693	169300
0.000922321	174250
0.000985984	179200
0.00101773	184150
0.0010266	189100
0.00111428	194050
0.00112789	199000
0.00120058	203950
0.00123721	208900
0.00131214	213850
0.00142758	218800
0.00145367	223750
0.00152791	228700
0.0015408	233650
0.00163341	238600
0.00170463	243550
0.0017759	248500
0.00181598	253450
0.00185825	258400
0.00201005	263350
0.0019002	268300
0.00213747	273250
0.00210173	278200
0.00229041	283150
0.00229499	288100
0.00249428	293050
0.00253307	298000
0.00262875	302950
0.0026247	307900
0.00268311	312850
0.00263697	317800
0.00274819	322750
0.00277608	327700
0.00289265	332650
0.00304143	337600
0.00320398	342550
0.00310197	347500
0.00326011	352450
0.00357116	357400
0.00354662	362350
0.00361675	367300
0.00366002	372250
0.0038226	377200
0.00400362	382150
0.00387391	387100
0.00413745	392050
0.00430673	397000
0.00455537	401950
0.00450582	406900
0.00446805	411850
0.00466205	416800
0.00471519	421750
0.00488167	426700
0.00503608	431650
0.00500898	436600
0.00522202	441550
0.00558956	446500
0.00542981	451450
0.00546973	456400
0.00564578	461350
0.00591008	466300
0.00578144	471250
0.00626919	476200
0.00612394	481150
0.00625548	486100
0.00649856	491050
0.00669173	496000
0.00659283	500950
0.00698464	505900
0.0073069	510850
0.00699353	515800
0.00720302	520750
0.00720462	525700
0.00735972	530650
0.00779753	535600
0.00763564	540550
0.00801524	545500
0.00804857	550450
0.00814212	555400
0.00861099	560350
0.00821926	565300
0.00849638	570250
0.00805347	575200
0.00860703	580150
0.00917578	585100
0.00913476	590050
0.00950745	595000
0.00960292	599950
0.00912227	604900
0.0100428	609850
0.00946711	614800
0.00978777	619750
0.0101506	624700
0.0106235	629650
0.0110044	634600
0.0106462	639550
0.0107087	644500
0.0114191	649450
0.012117	654400
0.0113518	659350
0.0116766	664300
0.0118208	669250
0.0117952	674200
0.0123468	679150
0.0121845	684100
0.0127755	689050
0.0126717	694000
0.0123257	698950
0.0131491	703900
0.013685	708850
0.0137673	713800
0.0141072	718750
0.0139321	723700
0.0139902	728650
0.0146951	733600
0.0145836	738550
0.0143845	743500
0.0146333	748450
0.0153164	753400
0.0152547	758350
0.0156793	763300
0.0150291	768250
0.015732	773200
0.0162242	778150
0.0158315	783100
0.0158493	788050
0.0165991	793000
0.0168302	797950
0.0172696	802900
0.0169435	807850
0.0175994	812800
0.017555	817750
0.0176632	822700
0.0179227	827650
0.0170408	832600
0.017967	837550
0.0195758	842500
0.0192829	847450
0.0186826	852400
0.0193041	857350
0.0190141	862300
0.0185296	867250
0.0190272	872200
0.0198302	877150
0.0192338	882100
0.0214165	887050
0.0216172	892000
0.0204329	896950
0.0225174	901900
0.0203702	906850
0.0222484	911800
0.0229759	916750
0.0233534	921700
0.0223166	926650
0.022666	931600
0.0235803	936550
0.0231509	941500
0.0237072	946450
0.0241458	951400
0.023204	956350
0.0237068	961300
0.0242972	966250
0.0245554	971200
0.0240145	976150
0.0245946	981100
0.0252488	986050
0.0256332	991000
0.0260334	995950
0.000120586	1000
0.000122171	5950
0.000123118	10900
0.000133382	15850
0.000136882	20800
0.000147576	25750
0.000149814	30700
0.000160846	35650
0.000168052	40600
0.00018711	45550
0.000198253	50500
0.000209009	55450
0.000220799	60400
0.000245444	65350
0.000262684	70300
0.000273603	75250
0.000304349	80200
0.00031834	85150
0.000354237	90100
0.000372832	95050
0.000401146	100000
0.000424799	104950
0.00046899	109900
0.000483836	114850
0.000503331	119800
0.000543353	124750
0.000570998	129700
0.000613116	134650
0.000679747	139600
0.000667592	144550
0.000753857	149500
0.000759904	154450
0.000806437	159400
0.000853401	164350
0.000890878	169300
0.00094145	174250
0.000997222	179200
0.00101979	184150
0.00109362	189100
0.00114946	194050
0.00116969	199000
0.00127748	203950
0.0012657	208900
0.00132183	213850
0.00137837	218800
0.00144036	223750
0.00152496	228700
0.00152658	233650
0.00157375	238600
0.00174228	243550
0.00180632	248500
0.00188899	253450
0.00191603	258400
0.0019322	263350
0.00204573	268300
0.00224233	273250
0.00220829	278200
0.00225742	283150
0.0023049	288100
0.00237188	293050
0.00248261	298000
0.00251462	302950
0.0027049	307900
0.00274237	312850
0.00287418	317800
0.00283279	322750
0.00295816	327700
0.00296	332650
0.00321592	337600
0.00333313	342550
0.00333873	347500
0.0031545	352450
0.00349801	357400
0.00354488	362350
0.00373372	367300
0.00368952	372250
0.00398827	377200
0.00380123	382150
0.0041679	387100
0.00408712	392050
0.0040619	397000
0.00423357	401950
0.00449631	406900
0.00475721	411850
0.00496833	416800
0.00486009	421750
0.00524319	426700
0.00510434	431650
0.00491343	436600
0.005261	441550
0.00523943	446500
0.00526895	451450
0.00576573	456400
0.00574796	461350
0.00569116	466300
0.00623265	471250
0.0059589	476200
0.00621416	481150
0.00633561	486100
0.00646751	491050
0.00676758	496000
0.0066488	500950
0.00691074	505900
0.00670742	510850
0.0070914	515800
0.00747113	520750
0.00706846	525700
0.00720356	530650
0.00751918	535600
0.00777733	540550
0.00780115	545500
0.00798117	550450
0.00792144	555400
0.0082471	560350
0.00873872	565300
0.00884876	570250
0.00858219	575200
0.00886542	580150
0.00951823	585100
0.00943445	590050
0.00965762	595000
0.00971104	599950
0.0101274	604900
0.0102412	609850
0.0103055	614800
0.0100933	619750
0.00969178	624700
0.0105448	629650
0.0107111	634600
0.0102758	639550
0.0113405	644500
0.0111123	649450
0.0115008	654400
0.0112875	659350
0.0119392	664300
0.0116342	669250
0.0125649	674200
0.0116806	679150
0.0129249	684100
0.012043	689050
0.0128531	694000
0.0122912	698950
0.0133055	703900
0.0136161	708850
0.0141639	713800
0.0132067	718750
0.0139525	723700
0.0135451	728650
0.0146542	733600
0.0139701	738550
0.0142199	743500
0.0150026	748450
0.0146582	753400
0.0150834	758350
0.0157647	763300
0.0153467	768250
0.0162213	773200
0.0156186	778150
0.0160755	783100
0.0172348	788050
0.0165695	793000
0.0173413	797950
0.0174296	802900
0.0164882	807850
0.0170164	812800
0.0178496	817750
0.017413	822700
0.0180231	827650
0.0183284	832600
0.0178957	837550
0.0191704	842500
0.0201111	847450
0.0188627	852400
0.0194226	857350
0.0198642	862300
0.01852	867250
0.0208424	872200
0.0197824	877150
0.0192188	882100
0.0202397	887050
0.0194387	892000
0.0207653	896950
0.0216495	901900
0.021536	906850
0.0211151	911800
0.0227078	916750
0.0224936	921700
0.0213699	926650
0.0226429	931600
0.0230926	936550
0.0238425	941500
0.0235483	946450
0.0233851	951400
0.0236085	956350
0.0239841	961300
0.0243118	966250
0.02388	971200
0.0251522	976150
0.0253719	981100
0.0267366	986050
0.0247314	991000
0.0264427	995950
0.0001545	1000
0.000155766	5950
0.000157542	10900
0.000163665	15850
0.000171724	20800
0.000175476	25750
0.000185434	30700
0.000199298	35650
0.000203641	40600
0.000216245	45550
0.000231343	50500
0.00024788	55450
0.000267422	60400
0.000279967	65350
0.000291102	70300
0.000317422	75250
0.00033566	80200
0.000356551	85150
0.00037849	90100
0.000408953	95050
0.000428268	100000
0.000471207	104950
0.000487298	109900
0.000528545	114850
0.000542834	119800
0.000570209	124750
0.000637919	129700
0.000651414	134650
0.000691292	139600
0.000721773	144550
0.000718141	149500
0.000815256	154450
0.000858392	159400
0.000884292	164350
0.000905667	169300
0.000954761	174250
0.00106465	179200
0.00106806	184150
0.00115445	189100
0.00118426	194050
0.00121717	199000
0.00123719	203950
0.00130666	208900
0.00141072	213850
0.00143408	218800
0.00150779	223750
0.00147381	228700
0.00165368	233650
0.00173396	238600
0.0018318	243550
0.00180924	248500
0.00195929	253450
0.00200276	258400
0.00206619	263350
0.00218729	268300
0.00204248	273250
0.00221085	278200
0.00239649	283150
0.00243263	288100
0.0024438	293050
0.0024184	298000
0.0026646	302950
0.00275966	307900
0.00273912	312850
0.00284314	317800
0.00299332	322750
0.00311733	327700
0.00307816	332650
0.00323454	337600
0.00310529	342550
0.00326985	347500
0.00342894	352450
0.00351542	357400
0.0036729	362350
0.00364161	367300
0.00390041	372250
0.003977	377200
0.00406159	382150
0.00407503	387100
0.00434366	392050
0.0042519	397000
0.00436059	401950
0.00450829	406900
0.00479836	411850
0.00461447	416800
0.00484737	421750
0.00514493	426700
0.00527789	431650
0.00528304	436600
0.00500804	441550
0.00547069	446500
0.00574744	451450
0.00551123	456400
0.0056959	461350
0.00592491	466300
0.00620304	471250
0.00600266	476200
0.00587736	481150
0.00653541	486100
0.0067204	491050
0.00670582	496000
0.00681371	500950
0.00694895	505900
0.00724574	510850
0.0069907	515800
0.00707574	520750
0.00773755	525700
0.00761895	530650
0.00753494	535600
0.00790972	540550
0.00755391	545500
0.00814508	550450
0.00841979	555400
0.007818	560350
0.00849495	565300
0.00879812	570250
0.0088035	575200
0.00916114	580150
0.00922177	585100
0.00936659	590050
0.00939748	595000
0.00954905	599950
0.010042	604900
0.00985262	609850
0.0104539	614800
0.0101239	619750
0.00998592	624700
0.0106912	629650
0.0108464	634600
0.0111296	639550
0.0110895	644500
0.0111809	649450
0.0117273	654400
0.0117173	659350
0.0115505	664300
0.0112831	669250
0.0112631	674200
0.0117885	679150
0.0117575	684100
0.0127293	689050
0.0126687	694000
0.012791	698950
0.0133589	703900
0.0134895	708850
0.0134223	713800
0.0136419	718750
0.013839	723700
0.0142054	728650
0.0141501	733600
0.0142521	738550
0.014946	743500
0.0139045	748450
0.0156793	753400
0.0147099	758350
0.0155651	763300
0.0163457	768250
0.0160848	773200
0.0153425	778150
0.0158695	783100
0.0164465	788050
0.0168403	793000
0.0173898	797950
0.0161443	802900
0.0168536	807850
0.0177923	812800
0.01787	817750
0.0180817	822700
0.0178756	827650
0.0185969	832600
0.0175453	837550
0.0187834	842500
0.0194671	847450
0.0184169	852400
0.0201325	857350
0.0202737	862300
0.019935	867250
0.0206233	872200
0.0203394	877150
0.0197899	882100
0.0204664	887050
0.0216796	892000
0.021231	896950
0.0216377	901900
0.0215515	906850
0.0217343	911800
0.0228182	916750
0.0226755	921700
0.0223801	926650
0.0224945	931600
0.0224384	936550
0.0221099	941500
0.0229177	946450
0.0240794	951400
0.0251449	956350
0.024342	961300
0.0242557	966250
0.0256068	971200
0.0253677	976150
0.0256269	981100
0.0256867	986050
0.0254343	991000
0.0268985	995950
0.000191061	1000
0.000190271	5950
0.000191613	10900
0.000199144	15850
0.000203717	20800
0.000210864	25750
0.000221805	30700
0.000228666	35650
0.000243141	40600
0.000253031	45550
0.000261655	50500
0.000281651	55450
0.00030323	60400
0.000309717	65350
0.000332349	70300
0.000353007	75250
0.000368228	80200
0.000414417	85150
0.000417441	90100
0.00045905	95050
0.000463385	100000
0.000510926	104950
0.000517767	109900
0.000542867	114850
0.000586349	119800
0.000612658	124750
0.000647511	129700
0.00068471	134650
0.000723375	139600
0.000819092	144550
0.000824944	149500
0.000845473	154450
0.000888747	159400
0.000940852	164350
0.000977049	169300
0.00102954	174250
0.00103757	179200
0.00113485	184150
0.00114874	189100
0.0012019	194050
0.00125363	199000
0.00131213	203950
0.00133995	208900
0.00142703	213850
0.00151387	218800
0.00151146	223750
0.00164365	228700
0.00169572	233650
0.00167361	238600
0.0018092	243550
0.00182487	248500
0.00186379	253450
0.00194456	258400
0.00202403	263350
0.00206148	268300
0.00212035	273250
0.00226921	278200
0.0022622	283150
0.00238567	288100
0.00245704	293050
0.002644	298000
0.00250796	302950
0.0027416	307900
0.00284276	312850
0.00282705	317800
0.00313098	322750
0.00311408	327700
0.0030746	332650
0.00326445	337600
0.00317525	342550
0.00329671	347500
0.00363843	352450
0.00358636	357400
0.00363907	362350
0.00381207	367300
0.00393767	372250
0.00407928	377200
0.00423554	382150
0.00417805	387100
0.00428328	392050
0.00445914	397000
0.00431392	401950
0.00470545	406900
0.00478961	411850
0.00472424	416800
0.00487871	421750
0.00493795	426700
0.00521328	431650
0.0051325	436600
0.00527671	441550
0.00552764	446500
0.00508407	451450
0.0055992	456400
0.00587609	461350
0.00589417	466300
0.00584287	471250
0.00638501	476200
0.00635028	481150
0.0064987	486100
0.00673505	491050
0.00680422	496000
0.00685631	500950
0.00695267	505900
0.00708918	510850
0.00703218	515800
0.00729021	520750
0.00739135	525700
0.00772303	530650
0.00796627	535600
0.00784238	540550
0.00824648	545500
0.00845201	550450
0.00834179	555400
0.00874645	560350
0.00860501	565300
0.00833152	570250
0.00924171	575200
0.00927595	580150
0.00945176	585100
0.00901475	590050
0.00884282	595000
0.00960074	599950
0.00979075	604900
0.00996192	609850
0.0102014	614800
0.0107011	619750
0.0102426	624700
0.0106547	629650
0.0110218	634600
0.0110932	639550
0.011104	644500
0.0110652	649450
0.0114722	654400
0.0113986	659350
0.0120916	664300
0.0120528	669250
0.0113861	674200
0.0126375	679150
0.012648	684100
0.0126067	689050
0.0133481	694000
0.0136757	698950
0.0136106	703900
0.0130688	708850
0.0139316	713800
0.0140178	718750
0.0135715	723700
0.0139597	728650
0.0143257	733600
0.0147292	738550
0.0142272	743500
0.0150917	748450
0.0148961	753400
0.0150478	758350
0.0153066	763300
0.015346	768250
0.016227	773200
0.0159887	778150
0.0150225	783100
0.015749	788050
0.0168394	793000
0.0172222	797950
0.0165724	802900
0.0169201	807850
0.0172147	812800
0.0173132	817750
0.0188316	822700
0.0182456	827650
0.0173478	832600
0.01855	837550
0.0191768	842500
0.0192517	847450
0.0194664	852400
0.0193223	857350
0.0199803	862300
0.0201253	867250
0.0203781	872200
0.020211	877150
0.0199135	882100
0.0201619	887050
0.0212751	892000
0.0222796	896950
0.022194	901900
0.0223007	906850
0.0215968	911800
0.0211296	916750
0.0224162	921700
0.0232554	926650
0.0229498	931600
0.0241519	936550
0.0237252	941500
0.0249812	946450
0.0232244	951400
0.0232788	956350
0.0245145	961300
0.0252616	966250
0.0249681	971200
0.0264141	976150
0.0249433	981100
0.0256022	986050
0.0259333	991000
0.024594	995950

## Sheet: Sheet6
variance	Ne
1.691e-06	1000
3.1902e-06	5950
5.6818e-06	10900
9.5394e-06	15850
1.49837e-05	20800
2.09164e-05	25750
2.6952e-05	30700
3.44899e-05	35650
4.54504e-05	40600
5.52692e-05	45550
6.83682e-05	50500
8.01134e-05	55450
9.38633e-05	60400
0.000106169	65350
0.000121196	70300
0.000143314	75250
0.000156362	80200
0.0001794	85150
0.000191357	90100
0.000223987	95050
0.000251917	100000
0.000285466	104950
0.000292145	109900
0.000333117	114850
0.000339694	119800
0.000376743	124750
0.000393938	129700
0.000453737	134650
0.00047776	139600
0.000497796	144550
0.000533437	149500
0.000609547	154450
0.000598619	159400
0.000674954	164350
0.000679167	169300
0.000723478	174250
0.000750852	179200
0.000804623	184150
0.000855049	189100
0.000907119	194050
0.000944068	199000
0.00099306	203950
0.00101432	208900
0.00103904	213850
0.00114309	218800
0.00116242	223750
0.00120664	228700
0.0012136	233650
0.00142297	238600
0.00146987	243550
0.00135788	248500
0.00154944	253450
0.00164973	258400
0.00161983	263350
0.00170344	268300
0.00182578	273250
0.00182338	278200
0.00181256	283150
0.00191104	288100
0.00202331	293050
0.00198314	298000
0.0021062	302950
0.00231427	307900
0.00231589	312850
0.00229124	317800
0.00244891	322750
0.00257995	327700
0.00268168	332650
0.00264803	337600
0.00263923	342550
0.00285202	347500
0.00298322	352450
0.00300924	357400
0.00306371	362350
0.0031558	367300
0.00314574	372250
0.00339956	377200
0.00346479	382150
0.00337768	387100
0.0034001	392050
0.0037226	397000
0.00384431	401950
0.00374893	406900
0.00378795	411850
0.00405763	416800
0.00433831	421750
0.00407546	426700
0.0040549	431650
0.00439383	436600
0.0042534	441550
0.00488228	446500
0.00474213	451450
0.00467581	456400
0.00505525	461350
0.00492231	466300
0.00517979	471250
0.0053394	476200
0.00524569	481150
0.0055072	486100
0.0053983	491050
0.00572746	496000
0.00555606	500950
0.00583512	505900
0.00598306	510850
0.00631933	515800
0.006148	520750
0.00638311	525700
0.00653956	530650
0.00633561	535600
0.00709769	540550
0.00682947	545500
0.00711537	550450
0.00675948	555400
0.00702018	560350
0.00742637	565300
0.00748957	570250
0.00762215	575200
0.00781219	580150
0.00793457	585100
0.00806877	590050
0.00850656	595000
0.00837715	599950
0.00836696	604900
0.00859833	609850
0.00847389	614800
0.00862645	619750
0.00931496	624700
0.00905277	629650
0.0094685	634600
0.00910798	639550
0.00965461	644500
0.00977914	649450
0.00946723	654400
0.00967792	659350
0.00994135	664300
0.0102537	669250
0.0109293	674200
0.0107603	679150
0.0105441	684100
0.0107636	689050
0.0111924	694000
0.0111296	698950
0.0114682	703900
0.0117746	708850
0.0115716	713800
0.0117817	718750
0.0118738	723700
0.0122626	728650
0.0126897	733600
0.0127863	738550
0.0122781	743500
0.0125892	748450
0.0126411	753400
0.0132261	758350
0.0132143	763300
0.0130026	768250
0.0138197	773200
0.0142643	778150
0.0140981	783100
0.0145547	788050
0.0149571	793000
0.0150612	797950
0.0148527	802900
0.0146819	807850
0.0157775	812800
0.0155248	817750
0.0161597	822700
0.0166587	827650
0.0159926	832600
0.0155534	837550
0.0158328	842500
0.0165203	847450
0.0159859	852400
0.0173965	857350
0.0159696	862300
0.017739	867250
0.0180345	872200
0.0184652	877150
0.0178588	882100
0.0180698	887050
0.0185355	892000
0.0185065	896950
0.0189594	901900
0.0193171	906850
0.0182827	911800
0.0199459	916750
0.0197657	921700
0.0200803	926650
0.0194912	931600
0.020361	936550
0.0212512	941500
0.0210544	946450
0.0205592	951400
0.0204832	956350
0.0213909	961300
0.0214216	966250
0.0215997	971200
0.0207025	976150
0.022554	981100
0.0224191	986050
0.024382	991000
0.0231392	995950
2.71902e-05	1000
2.89075e-05	5950
3.12605e-05	10900
3.61947e-05	15850
3.97051e-05	20800
4.80836e-05	25750
5.27261e-05	30700
6.29166e-05	35650
6.85634e-05	40600
8.23762e-05	45550
9.43731e-05	50500
0.00011221	55450
0.000116196	60400
0.000134625	65350
0.000155211	70300
0.000164187	75250
0.000189451	80200
0.000204671	85150
0.000232105	90100
0.000243615	95050
0.000271489	100000
0.000283421	104950
0.000313802	109900
0.000343088	114850
0.000377832	119800
0.000395956	124750
0.00043916	129700
0.000451323	134650
0.000490095	139600
0.00050587	144550
0.000548012	149500
0.000579691	154450
0.000650615	159400
0.000666046	164350
0.00066654	169300
0.0007333	174250
0.000798012	179200
0.000818066	184150
0.000848092	189100
0.000909324	194050
0.000990854	199000
0.00100805	203950
0.0010625	208900
0.00107101	213850
0.00113184	218800
0.00120622	223750
0.00123254	228700
0.00124476	233650
0.00132535	238600
0.00144126	243550
0.00149188	248500
0.00157595	253450
0.00155621	258400
0.00159976	263350
0.00168478	268300
0.00175619	273250
0.00188258	278200
0.0018991	283150
0.00196217	288100
0.00207965	293050
0.00207958	298000
0.00221228	302950
0.00225075	307900
0.00233182	312850
0.00244973	317800
0.00244553	322750
0.00238534	327700
0.00247901	332650
0.00270785	337600
0.00274287	342550
0.00283843	347500
0.00293929	352450
0.00299852	357400
0.00304277	362350
0.00314678	367300
0.00313849	372250
0.00334932	377200
0.00333097	382150
0.00363886	387100
0.00346848	392050
0.00374105	397000
0.00393046	401950
0.00380842	406900
0.00393848	411850
0.00419638	416800
0.00417716	421750
0.00414272	426700
0.00418837	431650
0.00453111	436600
0.00439042	441550
0.00444722	446500
0.00475721	451450
0.00480661	456400
0.00460107	461350
0.00483764	466300
0.00512769	471250
0.00536519	476200
0.00508334	481150
0.00555864	486100
0.00544352	491050
0.00560467	496000
0.0059758	500950
0.00556349	505900
0.00612984	510850
0.00619274	515800
0.00632459	520750
0.00612203	525700
0.00649455	530650
0.00696941	535600
0.00649534	540550
0.00695337	545500
0.00701087	550450
0.00712771	555400
0.00754637	560350
0.00732636	565300
0.00728278	570250
0.00774153	575200
0.00760851	580150
0.0078647	585100
0.00835383	590050
0.00813465	595000
0.00846667	599950
0.00837491	604900
0.00860609	609850
0.00861183	614800
0.00954885	619750
0.00908613	624700
0.00923876	629650
0.00929134	634600
0.00920823	639550
0.00922175	644500
0.00948069	649450
0.0102231	654400
0.0100135	659350
0.0106888	664300
0.0103531	669250
0.0106397	674200
0.0103119	679150
0.0107632	684100
0.0105553	689050
0.0123008	694000
0.010954	698950
0.0118246	703900
0.0118843	708850
0.0107827	713800
0.0119908	718750
0.0124024	723700
0.0114406	728650
0.012594	733600
0.0122072	738550
0.0131358	743500
0.0128065	748450
0.0129647	753400
0.0136523	758350
0.0137298	763300
0.0141213	768250
0.0136528	773200
0.0139629	778150
0.0142743	783100
0.0138545	788050
0.0142169	793000
0.0144355	797950
0.0147092	802900
0.0152864	807850
0.0150266	812800
0.0148224	817750
0.0150937	822700
0.0163284	827650
0.0161635	832600
0.0164466	837550
0.0163289	842500
0.0163343	847450
0.0169357	852400
0.0169641	857350
0.0173667	862300
0.0167102	867250
0.0174779	872200
0.0177387	877150
0.0183763	882100
0.0186402	887050
0.0182886	892000
0.0177756	896950
0.0181538	901900
0.0188352	906850
0.0192537	911800
0.0194544	916750
0.0201325	921700
0.019528	926650
0.0199822	931600
0.0212146	936550
0.0195889	941500
0.021418	946450
0.0219677	951400
0.0206371	956350
0.0214906	961300
0.0215675	966250
0.021938	971200
0.0218702	976150
0.0216387	981100
0.0226423	986050
0.0223691	991000
0.0235505	995950
5.28888e-05	1000
5.44494e-05	5950
5.92234e-05	10900
6.3223e-05	15850
6.58559e-05	20800
7.32944e-05	25750
8.18883e-05	30700
8.94584e-05	35650
9.83215e-05	40600
0.000104517	45550
0.000120684	50500
0.000129801	55450
0.000148222	60400
0.000162834	65350
0.000183629	70300
0.000197513	75250
0.000215456	80200
0.000226862	85150
0.000251446	90100
0.000272941	95050
0.000305147	100000
0.000313139	104950
0.000360256	109900
0.000374637	114850
0.000388092	119800
0.000431311	124750
0.000455405	129700
0.000486353	134650
0.000541731	139600
0.000551628	144550
0.000556088	149500
0.000624486	154450
0.000652241	159400
0.000647945	164350
0.000745295	169300
0.000785061	174250
0.000829862	179200
0.000858912	184150
0.000904478	189100
0.000919764	194050
0.00105822	199000
0.0010483	203950
0.00104306	208900
0.00108745	213850
0.00119487	218800
0.00122451	223750
0.00129102	228700
0.00136443	233650
0.00138582	238600
0.00142199	243550
0.00157412	248500
0.00154234	253450
0.00172095	258400
0.00162899	263350
0.00170828	268300
0.00182917	273250
0.00190121	278200
0.00193286	283150
0.00194125	288100
0.00199245	293050
0.00205669	298000
0.0022396	302950
0.00231454	307900
0.00237505	312850
0.00244844	317800
0.00250173	322750
0.00246708	327700
0.00261254	332650
0.00267365	337600
0.00275979	342550
0.00297548	347500
0.00304369	352450
0.00309357	357400
0.00296743	362350
0.00335708	367300
0.00313614	372250
0.00336062	377200
0.00341455	382150
0.00347965	387100
0.00376945	392050
0.00363687	397000
0.00373413	401950
0.00380927	406900
0.00405982	411850
0.00408865	416800
0.00404496	421750
0.00414848	426700
0.00447277	431650
0.00480874	436600
0.0045305	441550
0.00445005	446500
0.00486682	451450
0.00490612	456400
0.00510576	461350
0.00506177	466300
0.00534197	471250
0.00548719	476200
0.00543684	481150
0.00576876	486100
0.00581254	491050
0.00560755	496000
0.00568662	500950
0.0058514	505900
0.00593145	510850
0.00623134	515800
0.00637035	520750
0.00623677	525700
0.00649511	530650
0.00702648	535600
0.00693438	540550
0.00734232	545500
0.0069788	550450
0.00714081	555400
0.00731474	560350
0.00709029	565300
0.00755005	570250
0.00779314	575200
0.00783758	580150
0.00806486	585100
0.00816943	590050
0.00812247	595000
0.00807857	599950
0.00890564	604900
0.00849256	609850
0.0084654	614800
0.0087956	619750
0.0088908	624700
0.00922877	629650
0.00924414	634600
0.0090862	639550
0.00965132	644500
0.00986282	649450
0.00955937	654400
0.00993024	659350
0.0101716	664300
0.0105957	669250
0.0101738	674200
0.0111187	679150
0.0106809	684100
0.0111855	689050
0.0110532	694000
0.0111778	698950
0.0115125	703900
0.0117925	708850
0.012238	713800
0.0120206	718750
0.0119665	723700
0.0122585	728650
0.0122426	733600
0.0122899	738550
0.0122543	743500
0.0126253	748450
0.0128139	753400
0.0135214	758350
0.013363	763300
0.0129679	768250
0.0140403	773200
0.0146718	778150
0.0140362	783100
0.0148298	788050
0.0146806	793000
0.0153393	797950
0.015498	802900
0.0151235	807850
0.0154441	812800
0.0153701	817750
0.0150672	822700
0.0151016	827650
0.0165922	832600
0.016949	837550
0.016361	842500
0.0164927	847450
0.0162309	852400
0.0173252	857350
0.0184178	862300
0.0179242	867250
0.0170732	872200
0.0175257	877150
0.0178892	882100
0.0172545	887050
0.0185209	892000
0.0186178	896950
0.0189137	901900
0.0191702	906850
0.0194185	911800
0.0198401	916750
0.020633	921700
0.019984	926650
0.0201873	931600
0.0200147	936550
0.0215022	941500
0.020572	946450
0.0202986	951400
0.021326	956350
0.0212404	961300
0.0213896	966250
0.0220691	971200
0.0210373	976150
0.0210591	981100
0.0227078	986050
0.0231436	991000
0.0228889	995950
8.14661e-05	1000
8.43379e-05	5950
8.38914e-05	10900
9.08185e-05	15850
9.45093e-05	20800
0.0001015	25750
0.000109803	30700
0.000115308	35650
0.000128065	40600
0.000138736	45550
0.000148461	50500
0.000162943	55450
0.000180185	60400
0.000185869	65350
0.000205323	70300
0.000221896	75250
0.000243833	80200
0.000268664	85150
0.000270099	90100
0.00032127	95050
0.00032644	100000
0.00035424	104950
0.000379038	109900
0.000381516	114850
0.000422888	119800
0.000459974	124750
0.000475686	129700
0.000507229	134650
0.000576873	139600
0.000589622	144550
0.000632019	149500
0.000656437	154450
0.00071387	159400
0.000708897	164350
0.000757696	169300
0.000822705	174250
0.000813767	179200
0.000898865	184150
0.000964511	189100
0.00094129	194050
0.00101124	199000
0.00104996	203950
0.00110844	208900
0.00116802	213850
0.0011607	218800
0.00127825	223750
0.00137195	228700
0.00143525	233650
0.00150993	238600
0.00147912	243550
0.0015488	248500
0.00157529	253450
0.0016585	258400
0.00182273	263350
0.00172758	268300
0.0018827	273250
0.00186928	278200
0.00197754	283150
0.00197518	288100
0.00208668	293050
0.00217333	298000
0.0022897	302950
0.00242947	307900
0.00244659	312850
0.00247324	317800
0.00242845	322750
0.00256385	327700
0.00259717	332650
0.00268084	337600
0.00260971	342550
0.00288906	347500
0.00297076	352450
0.00295575	357400
0.00306452	362350
0.0032597	367300
0.00334847	372250
0.00342442	377200
0.00343212	382150
0.00351082	387100
0.00354783	392050
0.00366347	397000
0.00372636	401950
0.00406052	406900
0.00423018	411850
0.00419803	416800
0.00415399	421750
0.00417793	426700
0.00427343	431650
0.00455452	436600
0.00479489	441550
0.0044853	446500
0.00492989	451450
0.00507601	456400
0.00501081	461350
0.00500247	466300
0.00530928	471250
0.00524124	476200
0.00549588	481150
0.00557774	486100
0.00565419	491050
0.00594032	496000
0.00604753	500950
0.00581913	505900
0.00624209	510850
0.0064113	515800
0.00652663	520750
0.00632226	525700
0.00666174	530650
0.00647521	535600
0.00687261	540550
0.00692644	545500
0.0069635	550450
0.00735709	555400
0.00732381	560350
0.00730897	565300
0.00782246	570250
0.00745627	575200
0.00765738	580150
0.00738472	585100
0.00799988	590050
0.00826997	595000
0.00841591	599950
0.00857704	604900
0.00875134	609850
0.00831487	614800
0.00901435	619750
0.00878079	624700
0.00879847	629650
0.00907942	634600
0.0097286	639550
0.00986604	644500
0.0094101	649450
0.0100426	654400
0.0105763	659350
0.010637	664300
0.0103569	669250
0.0107263	674200
0.0107832	679150
0.0110497	684100
0.010843	689050
0.0111533	694000
0.0115046	698950
0.0113396	703900
0.0115055	708850
0.0118862	713800
0.0124055	718750
0.0123288	723700
0.0128193	728650
0.0125107	733600
0.0125661	738550
0.0129484	743500
0.0133111	748450
0.0130104	753400
0.0131152	758350
0.0138619	763300
0.0137206	768250
0.0140918	773200
0.013387	778150
0.0140399	783100
0.0147075	788050
0.0145091	793000
0.0144024	797950
0.0147837	802900
0.0153021	807850
0.0155988	812800
0.0148532	817750
0.0160748	822700
0.015945	827650
0.0156757	832600
0.0161273	837550
0.0155651	842500
0.0161473	847450
0.0177701	852400
0.0171054	857350
0.016991	862300
0.0174478	867250
0.0170757	872200
0.0168366	877150
0.0172514	882100
0.0175425	887050
0.0175162	892000
0.0186628	896950
0.0196701	901900
0.0188404	906850
0.0197911	911800
0.0190159	916750
0.0201731	921700
0.0201197	926650
0.0210234	931600
0.0201169	936550
0.0203175	941500
0.0215431	946450
0.0205041	951400
0.0219002	956350
0.0215133	961300
0.0209146	966250
0.0215643	971200
0.0217014	976150
0.0223127	981100
0.0223149	986050
0.0217052	991000
0.0223746	995950
0.000111427	1000
0.000112442	5950
0.000117244	10900
0.000121581	15850
0.000126135	20800
0.000131963	25750
0.000142452	30700
0.000148546	35650
0.00015851	40600
0.000165463	45550
0.000177421	50500
0.000198021	55450
0.000209973	60400
0.000213897	65350
0.000238139	70300
0.000262753	75250
0.000275088	80200
0.000287991	85150
0.000305198	90100
0.000331807	95050
0.000349616	100000
0.000384714	104950
0.000410316	109900
0.00043701	114850
0.000461947	119800
0.000502393	124750
0.000522274	129700
0.000558666	134650
0.000565988	139600
0.000606989	144550
0.000646775	149500
0.000681066	154450
0.000744769	159400
0.000760533	164350
0.00077439	169300
0.00083892	174250
0.000873453	179200
0.000912464	184150
0.00095106	189100
0.00100149	194050
0.00101388	199000
0.00108094	203950
0.00117938	208900
0.00121517	213850
0.00124879	218800
0.00128236	223750
0.00132888	228700
0.00136326	233650
0.0014573	238600
0.00147483	243550
0.0014998	248500
0.00163	253450
0.00166521	258400
0.00185255	263350
0.00175119	268300
0.00188096	273250
0.00194015	278200
0.00203667	283150
0.00221915	288100
0.00203603	293050
0.00224178	298000
0.00223446	302950
0.00233544	307900
0.00232533	312850
0.00254354	317800
0.00254701	322750
0.00264217	327700
0.00277762	332650
0.00274758	337600
0.00275507	342550
0.00290587	347500
0.00312119	352450
0.00308276	357400
0.00309391	362350
0.00313036	367300
0.00333327	372250
0.00343404	377200
0.0034304	382150
0.0036748	387100
0.00367579	392050
0.00379148	397000
0.00398315	401950
0.00378778	406900
0.00389519	411850
0.00420769	416800
0.00419409	421750
0.00470573	426700
0.00442242	431650
0.00457465	436600
0.00495962	441550
0.00462982	446500
0.00466352	451450
0.00490763	456400
0.00495483	461350
0.00508683	466300
0.00530842	471250
0.00531268	476200
0.00557198	481150
0.00540394	486100
0.0057351	491050
0.00579045	496000
0.00596206	500950
0.00604073	505900
0.00619568	510850
0.00622393	515800
0.00628179	520750
0.00653726	525700
0.00675483	530650
0.0066631	535600
0.00677677	540550
0.00683998	545500
0.00694576	550450
0.0074625	555400
0.00710817	560350
0.00727853	565300
0.00741182	570250
0.00772091	575200
0.00814046	580150
0.00792686	585100
0.00813694	590050
0.00837362	595000
0.00848043	599950
0.00884572	604900
0.00895065	609850
0.00939138	614800
0.00922203	619750
0.00911193	624700
0.00984002	629650
0.00914737	634600
0.00933771	639550
0.00980214	644500
0.00978556	649450
0.00963562	654400
0.0106048	659350
0.0105054	664300
0.0103866	669250
0.0103475	674200
0.0108347	679150
0.0108821	684100
0.011096	689050
0.0109257	694000
0.0118051	698950
0.0113025	703900
0.0114038	708850
0.011423	713800
0.0125787	718750
0.0125852	723700
0.012804	728650
0.012198	733600
0.0127526	738550
0.0125868	743500
0.0136546	748450
0.0124416	753400
0.0134006	758350
0.0134996	763300
0.0133295	768250
0.0136495	773200
0.0142634	778150
0.0142506	783100
0.014663	788050
0.0144523	793000
0.0144466	797950
0.0158227	802900
0.015271	807850
0.015366	812800
0.015651	817750
0.0154924	822700
0.0150628	827650
0.0167013	832600
0.0156701	837550
0.0165534	842500
0.0166829	847450
0.0163571	852400
0.0175906	857350
0.0181013	862300
0.0171035	867250
0.0174587	872200
0.0182209	877150
0.0173713	882100
0.0187468	887050
0.0180917	892000
0.0178559	896950
0.0185736	901900
0.0176331	906850
0.0186167	911800
0.0192529	916750
0.0196408	921700
0.0194924	926650
0.020305	931600
0.0202909	936550
0.0192178	941500
0.0204915	946450
0.021248	951400
0.021539	956350
0.0215693	961300
0.0212398	966250
0.0212041	971200
0.0220507	976150
0.0226143	981100
0.0217813	986050
0.0230543	991000
0.0233514	995950
0.000144188	1000
0.000147287	5950
0.000145197	10900
0.000151057	15850
0.00015801	20800
0.000163281	25750
0.000170014	30700
0.000180123	35650
0.000186175	40600
0.000198479	45550
0.000211622	50500
0.000224284	55450
0.000245087	60400
0.000250078	65350
0.000273085	70300
0.000292288	75250
0.000303175	80200
0.000315183	85150
0.00036681	90100
0.000375798	95050
0.00039014	100000
0.000405677	104950
0.000438725	109900
0.000456641	114850
0.000518537	119800
0.000514778	124750
0.000537424	129700
0.000568559	134650
0.000605702	139600
0.00065	144550
0.000705261	149500
0.000712408	154450
0.000761018	159400
0.000744735	164350
0.000831722	169300
0.000892731	174250
0.000878791	179200
0.00096663	184150
0.000969343	189100
0.00108113	194050
0.00110462	199000
0.00116712	203950
0.00119101	208900
0.00122196	213850
0.00126912	218800
0.00129845	223750
0.00136335	228700
0.00145823	233650
0.00149903	238600
0.00150725	243550
0.00165891	248500
0.00166774	253450
0.00180216	258400
0.00177864	263350
0.00188398	268300
0.00197813	273250
0.00196798	278200
0.00216218	283150
0.00203368	288100
0.00211298	293050
0.00226202	298000
0.0024351	302950
0.00220313	307900
0.00249703	312850
0.00245427	317800
0.00258259	322750
0.0026952	327700
0.00267141	332650
0.0029086	337600
0.00301068	342550
0.00304416	347500
0.00298992	352450
0.00311909	357400
0.0031521	362350
0.00326936	367300
0.00322892	372250
0.00358304	377200
0.00360542	382150
0.00364272	387100
0.00379917	392050
0.00385834	397000
0.00385917	401950
0.00396314	406900
0.00423311	411850
0.00410038	416800
0.00408363	421750
0.00436666	426700
0.00458451	431650
0.00447173	436600
0.00485596	441550
0.00501912	446500
0.00490901	451450
0.00490221	456400
0.00507739	461350
0.00519974	466300
0.00521326	471250
0.00548185	476200
0.00549054	481150
0.00587868	486100
0.00592549	491050
0.00543005	496000
0.00604002	500950
0.0061011	505900
0.0063521	510850
0.00641726	515800
0.00644995	520750
0.00656225	525700
0.00688567	530650
0.00671655	535600
0.00692131	540550
0.00725782	545500
0.00704462	550450
0.00737346	555400
0.00715096	560350
0.00716034	565300
0.00793827	570250
0.0077593	575200
0.00774588	580150
0.00796448	585100
0.00853194	590050
0.00815848	595000
0.00852668	599950
0.00902348	604900
0.00856817	609850
0.00889332	614800
0.00930745	619750
0.00960521	624700
0.00910288	629650
0.00971006	634600
0.00941218	639550
0.00989593	644500
0.00981221	649450
0.00977452	654400
0.0102914	659350
0.0103884	664300
0.0108722	669250
0.0107511	674200
0.0109385	679150
0.0105946	684100
0.010364	689050
0.0106584	694000
0.0107752	698950
0.0115232	703900
0.0116616	708850
0.0116851	713800
0.0119336	718750
0.0127756	723700
0.0127219	728650
0.0126809	733600
0.0127254	738550
0.0130787	743500
0.0129343	748450
0.0130502	753400
0.0131112	758350
0.0135929	763300
0.0134257	768250
0.0139025	773200
0.0137116	778150
0.0146612	783100
0.0154477	788050
0.0145908	793000
0.0143068	797950
0.0145042	802900
0.0150044	807850
0.0155662	812800
0.0161443	817750
0.015069	822700
0.0163159	827650
0.0157617	832600
0.0166019	837550
0.0165047	842500
0.0165404	847450
0.0168371	852400
0.0161128	857350
0.0174304	862300
0.0179481	867250
0.0169128	872200
0.0181697	877150
0.0191073	882100
0.0188705	887050
0.0186736	892000
0.0189161	896950
0.0183677	901900
0.0188447	906850
0.0194861	911800
0.0199312	916750
0.0195774	921700
0.019844	926650
0.0205864	931600
0.0205788	936550
0.0201375	941500
0.0204992	946450
0.0205064	951400
0.0202456	956350
0.0204947	961300
0.0215937	966250
0.0218989	971200
0.0228518	976150
0.0216633	981100
0.0225319	986050
0.0231065	991000
0.0231841	995950
0.000177699	1000
0.000176816	5950
0.000185244	10900
0.000184528	15850
0.000186416	20800
0.000196049	25750
0.000208075	30700
0.000207547	35650
0.000217978	40600
0.000231479	45550
0.000247534	50500
0.000255403	55450
0.000272978	60400
0.000286896	65350
0.000297508	70300
0.000324787	75250
0.000342746	80200
0.000355827	85150
0.000379471	90100
0.000403817	95050
0.00042839	100000
0.00046072	104950
0.000464775	109900
0.000515029	114850
0.000512262	119800
0.000553366	124750
0.000573906	129700
0.00059885	134650
0.000642207	139600
0.000693024	144550
0.000667446	149500
0.00076138	154450
0.00078019	159400
0.000864646	164350
0.000904613	169300
0.00091493	174250
0.000951648	179200
0.000979447	184150
0.00101359	189100
0.00111158	194050
0.0010728	199000
0.00121875	203950
0.00120507	208900
0.00122543	213850
0.00134391	218800
0.00136583	223750
0.0014167	228700
0.00142368	233650
0.00156781	238600
0.00155624	243550
0.00163439	248500
0.00167661	253450
0.00175955	258400
0.00182012	263350
0.00187332	268300
0.00186867	273250
0.00195203	278200
0.00202698	283150
0.00204445	288100
0.00220249	293050
0.00223998	298000
0.00230096	302950
0.00231606	307900
0.00249494	312850
0.00251019	317800
0.00262118	322750
0.00260436	327700
0.00277569	332650
0.00287842	337600
0.0029835	342550
0.00316298	347500
0.00304146	352450
0.00304941	357400
0.00319161	362350
0.00321214	367300
0.00344984	372250
0.00346669	377200
0.00369433	382150
0.00366319	387100
0.00378333	392050
0.003918	397000
0.00409903	401950
0.00409588	406900
0.00414676	411850
0.00436177	416800
0.00421006	421750
0.00436203	426700
0.00463275	431650
0.00462025	436600
0.0047369	441550
0.00481471	446500
0.00495041	451450
0.00497191	456400
0.0051516	461350
0.00522504	466300
0.00523101	471250
0.00512857	476200
0.00542035	481150
0.00589725	486100
0.00563602	491050
0.005851	496000
0.00627506	500950
0.00638729	505900
0.00640016	510850
0.00639998	515800
0.0063752	520750
0.00649279	525700
0.00658675	530650
0.00652372	535600
0.0070215	540550
0.00715763	545500
0.00721816	550450
0.00749182	555400
0.00741191	560350
0.00777908	565300
0.0079007	570250
0.0080322	575200
0.0082649	580150
0.00839973	585100
0.00794724	590050
0.00810167	595000
0.00887404	599950
0.00871402	604900
0.00903066	609850
0.00840862	614800
0.00860895	619750
0.00922775	624700
0.00922233	629650
0.00956141	634600
0.00965773	639550
0.0100091	644500
0.0101872	649450
0.0100872	654400
0.010252	659350
0.0101951	664300
0.0105502	669250
0.0107124	674200
0.0109545	679150
0.0107752	684100
0.0111184	689050
0.0109428	694000
0.0110562	698950
0.0121678	703900
0.0115127	708850
0.0120013	713800
0.0130996	718750
0.0129725	723700
0.0124373	728650
0.0130082	733600
0.0130584	738550
0.0129596	743500
0.0131134	748450
0.012636	753400
0.0135241	758350
0.0136105	763300
0.0134491	768250
0.0142267	773200
0.0140498	778150
0.0141616	783100
0.0140861	788050
0.0145244	793000
0.0148337	797950
0.014821	802900
0.0145952	807850
0.0150735	812800
0.0158983	817750
0.0156233	822700
0.015334	827650
0.0162391	832600
0.015821	837550
0.0167905	842500
0.0168786	847450
0.0168402	852400
0.0168621	857350
0.0178444	862300
0.0174274	867250
0.0178872	872200
0.0184523	877150
0.0177941	882100
0.0182178	887050
0.0186321	892000
0.0190062	896950
0.0190098	901900
0.0184879	906850
0.0194799	911800
0.0198797	916750
0.0205185	921700
0.0201165	926650
0.0203911	931600
0.0198828	936550
0.0199044	941500
0.0207897	946450
0.0210871	951400
0.0211512	956350
0.0219008	961300
0.0223474	966250
0.0231622	971200
0.0219307	976150
0.0212445	981100
0.0232431	986050
0.0234106	991000
0.0235754	995950

## Sheet: Sheet7
variance	Ne
1.5153e-06	1000
2.9887e-06	5950
5.2645e-06	10900
8.7186e-06	15850
1.32382e-05	20800
1.88205e-05	25750
2.43519e-05	30700
3.15706e-05	35650
4.05418e-05	40600
4.88708e-05	45550
5.84543e-05	50500
7.15258e-05	55450
8.24103e-05	60400
9.45886e-05	65350
0.000108093	70300
0.000126158	75250
0.000138167	80200
0.0001581	85150
0.00017188	90100
0.000197593	95050
0.000223668	100000
0.000250712	104950
0.000261308	109900
0.000293136	114850
0.000297205	119800
0.000319884	124750
0.000344999	129700
0.000394968	134650
0.000422967	139600
0.000438186	144550
0.000464635	149500
0.000535989	154450
0.000522723	159400
0.000584986	164350
0.000595117	169300
0.00062965	174250
0.000652585	179200
0.000709839	184150
0.000744198	189100
0.000808682	194050
0.000838093	199000
0.000873626	203950
0.000900129	208900
0.000913175	213850
0.000986813	218800
0.00102687	223750
0.00103565	228700
0.00106798	233650
0.00123119	238600
0.00127746	243550
0.0012027	248500
0.00131485	253450
0.00144345	258400
0.00139489	263350
0.00147496	268300
0.00158623	273250
0.00160991	278200
0.00162812	283150
0.00169669	288100
0.00177642	293050
0.00174122	298000
0.00181612	302950
0.0020026	307900
0.00204688	312850
0.001981	317800
0.00212404	322750
0.00222702	327700
0.00237148	332650
0.0023112	337600
0.00231341	342550
0.00247765	347500
0.00261526	352450
0.00257	357400
0.0027169	362350
0.00282889	367300
0.00267156	372250
0.00297183	377200
0.00298718	382150
0.00294728	387100
0.00301431	392050
0.00321106	397000
0.00334649	401950
0.00330698	406900
0.00326745	411850
0.00354467	416800
0.00376128	421750
0.00359905	426700
0.00360457	431650
0.0038548	436600
0.00374693	441550
0.00412982	446500
0.00413328	451450
0.00413286	456400
0.004405	461350
0.00440543	466300
0.0044536	471250
0.00463609	476200
0.00454453	481150
0.0048405	486100
0.00477661	491050
0.00508975	496000
0.00487265	500950
0.00513808	505900
0.0051948	510850
0.00555339	515800
0.00529052	520750
0.00571763	525700
0.0055897	530650
0.00564033	535600
0.00600247	540550
0.00595736	545500
0.0061551	550450
0.00606206	555400
0.00608803	560350
0.00653177	565300
0.00655151	570250
0.00639512	575200
0.0068936	580150
0.00695455	585100
0.00708657	590050
0.00741476	595000
0.00739962	599950
0.00745017	604900
0.00737494	609850
0.0075146	614800
0.00743085	619750
0.00812576	624700
0.0079044	629650
0.00814875	634600
0.0080893	639550
0.00833051	644500
0.00863417	649450
0.00828554	654400
0.00844456	659350
0.00878113	664300
0.00890469	669250
0.00943774	674200
0.00958695	679150
0.00911712	684100
0.0093709	689050
0.00963841	694000
0.00984924	698950
0.00971777	703900
0.0105169	708850
0.0103955	713800
0.00965883	718750
0.0108856	723700
0.0110091	728650
0.0107718	733600
0.0110733	738550
0.0109144	743500
0.0107973	748450
0.0113146	753400
0.0115568	758350
0.011462	763300
0.0113033	768250
0.0119753	773200
0.0123476	778150
0.0124677	783100
0.0128345	788050
0.0127015	793000
0.0132776	797950
0.0131154	802900
0.0128743	807850
0.0138082	812800
0.0132349	817750
0.013971	822700
0.0141855	827650
0.0145793	832600
0.0136148	837550
0.0134636	842500
0.0143651	847450
0.0140217	852400
0.0152052	857350
0.0140817	862300
0.0154538	867250
0.0155203	872200
0.0163568	877150
0.0153456	882100
0.01561	887050
0.0163102	892000
0.0161933	896950
0.016626	901900
0.0169083	906850
0.0167247	911800
0.0162834	916750
0.0173601	921700
0.0176839	926650
0.0171396	931600
0.0177334	936550
0.0181404	941500
0.018437	946450
0.0184907	951400
0.0173873	956350
0.0185932	961300
0.0183803	966250
0.0194272	971200
0.0184569	976150
0.018507	981100
0.0195001	986050
0.0206512	991000
0.0202574	995950
2.51679e-05	1000
2.59209e-05	5950
2.93474e-05	10900
3.28178e-05	15850
3.72823e-05	20800
4.34752e-05	25750
5.02887e-05	30700
5.75482e-05	35650
6.42102e-05	40600
7.43382e-05	45550
8.61502e-05	50500
9.8732e-05	55450
0.00010655	60400
0.000115435	65350
0.000132799	70300
0.00015078	75250
0.000167992	80200
0.000181216	85150
0.000203666	90100
0.000205472	95050
0.000241542	100000
0.0002469	104950
0.000272705	109900
0.000305609	114850
0.000343929	119800
0.00035356	124750
0.000388824	129700
0.000411981	134650
0.000414095	139600
0.000454478	144550
0.000473212	149500
0.000501819	154450
0.000538164	159400
0.000601685	164350
0.000606543	169300
0.000626699	174250
0.000702788	179200
0.000702952	184150
0.000742561	189100
0.000799739	194050
0.000848839	199000
0.000883685	203950
0.000930907	208900
0.000954616	213850
0.0009744	218800
0.00106571	223750
0.0011302	228700
0.00110043	233650
0.0011596	238600
0.00126008	243550
0.00128839	248500
0.00138097	253450
0.00136424	258400
0.001408	263350
0.00146911	268300
0.00153631	273250
0.00162988	278200
0.00167803	283150
0.00171191	288100
0.00182088	293050
0.00185351	298000
0.00189222	302950
0.00200554	307900
0.00203632	312850
0.00210661	317800
0.00216463	322750
0.00214546	327700
0.00217574	332650
0.00231461	337600
0.0023797	342550
0.00252518	347500
0.00258716	352450
0.00255174	357400
0.00278134	362350
0.00272487	367300
0.00281477	372250
0.00288943	377200
0.00294127	382150
0.00313531	387100
0.00314843	392050
0.00315334	397000
0.00335789	401950
0.00347519	406900
0.00334914	411850
0.00372467	416800
0.0037024	421750
0.00367038	426700
0.00361835	431650
0.00379938	436600
0.00408527	441550
0.00393452	446500
0.00401096	451450
0.00417358	456400
0.00425797	461350
0.00405877	466300
0.00435487	471250
0.00453597	476200
0.00478291	481150
0.00456414	486100
0.00491953	491050
0.00497703	496000
0.00508986	500950
0.00506634	505900
0.00511716	510850
0.0056212	515800
0.00548118	520750
0.00552392	525700
0.00540886	530650
0.00577897	535600
0.00622294	540550
0.00572199	545500
0.00631582	550450
0.00607716	555400
0.00648354	560350
0.006374	565300
0.00642461	570250
0.00668395	575200
0.00681893	580150
0.00679291	585100
0.00714533	590050
0.00717273	595000
0.00741729	599950
0.00738528	604900
0.00773861	609850
0.00741584	614800
0.00799057	619750
0.00831957	624700
0.00789575	629650
0.00850319	634600
0.00801471	639550
0.00805449	644500
0.00819889	649450
0.00859181	654400
0.00885646	659350
0.00892313	664300
0.00967712	669250
0.00892995	674200
0.00935321	679150
0.0093652	684100
0.00913354	689050
0.00988802	694000
0.0106518	698950
0.00981403	703900
0.0101654	708850
0.0104101	713800
0.00974089	718750
0.0106334	723700
0.0109663	728650
0.0102766	733600
0.0109418	738550
0.0108698	743500
0.0117011	748450
0.0113815	753400
0.0111617	758350
0.0119912	763300
0.0128221	768250
0.0120224	773200
0.012235	778150
0.0122046	783100
0.0125942	788050
0.0122712	793000
0.0126431	797950
0.0129846	802900
0.0126861	807850
0.0137966	812800
0.0128724	817750
0.0132248	822700
0.01377	827650
0.0142212	832600
0.0139092	837550
0.01455	842500
0.0147484	847450
0.0143594	852400
0.0143403	857350
0.0150732	862300
0.0149902	867250
0.0145621	872200
0.0158034	877150
0.0153112	882100
0.0167897	887050
0.0162419	892000
0.0159746	896950
0.01549	901900
0.0162797	906850
0.0164557	911800
0.0173736	916750
0.0176413	921700
0.0178138	926650
0.0168467	931600
0.0179443	936550
0.0184381	941500
0.017741	946450
0.0183266	951400
0.0189107	956350
0.0188001	961300
0.0188242	966250
0.0192009	971200
0.0192844	976150
0.0195771	981100
0.0187609	986050
0.0200507	991000
0.020257	995950
4.95176e-05	1000
5.16385e-05	5950
5.58057e-05	10900
5.854e-05	15850
6.24392e-05	20800
6.62433e-05	25750
7.28986e-05	30700
7.98118e-05	35650
9.12249e-05	40600
9.53876e-05	45550
0.000107754	50500
0.000120553	55450
0.000135289	60400
0.000144255	65350
0.000156822	70300
0.00018074	75250
0.000193786	80200
0.000211544	85150
0.000217064	90100
0.000252539	95050
0.000256973	100000
0.000292679	104950
0.000301184	109900
0.000335973	114850
0.000354898	119800
0.000375023	124750
0.000397831	129700
0.000434258	134650
0.000458541	139600
0.000496941	144550
0.000511785	149500
0.000527296	154450
0.000579403	159400
0.000613989	164350
0.000613039	169300
0.000684098	174250
0.000724996	179200
0.000758922	184150
0.000785164	189100
0.000844134	194050
0.000857291	199000
0.000972173	203950
0.000958555	208900
0.000948437	213850
0.00101544	218800
0.00109498	223750
0.00111742	228700
0.00117311	233650
0.00124786	238600
0.0012755	243550
0.00129692	248500
0.00142977	253450
0.00139563	258400
0.00156645	263350
0.00149896	268300
0.00157089	273250
0.00164772	278200
0.00169336	283150
0.00173197	288100
0.00180441	293050
0.00178552	298000
0.00186682	302950
0.00203461	307900
0.00213769	312850
0.00211831	317800
0.00220952	322750
0.00221584	327700
0.00224769	332650
0.00235871	337600
0.00237515	342550
0.00248084	347500
0.00264566	352450
0.00276636	357400
0.00275563	362350
0.00265755	367300
0.00294762	372250
0.00283087	377200
0.00293512	382150
0.00306916	387100
0.00319436	392050
0.00333051	397000
0.00333408	401950
0.0032476	406900
0.00337304	411850
0.00365323	416800
0.00365755	421750
0.00365212	426700
0.00373394	431650
0.00403162	436600
0.00415068	441550
0.00409344	446500
0.00391956	451450
0.00431543	456400
0.00440111	461350
0.00451792	466300
0.00452958	471250
0.00473286	476200
0.00481644	481150
0.00488485	486100
0.00501864	491050
0.00513678	496000
0.00524762	500950
0.00499408	505900
0.00518473	510850
0.00533206	515800
0.00539332	520750
0.00570229	525700
0.0056321	530650
0.00582296	535600
0.0061345	540550
0.00618651	545500
0.00659416	550450
0.00641297	555400
0.00617858	560350
0.00662518	565300
0.00621947	570250
0.00684336	575200
0.00699246	580150
0.00688534	585100
0.00720071	590050
0.00711475	595000
0.00737	599950
0.00731844	604900
0.00777527	609850
0.00742146	614800
0.00773185	619750
0.0076231	624700
0.0078224	629650
0.00834275	634600
0.00801758	639550
0.00833703	644500
0.00847735	649450
0.00877729	654400
0.00848381	659350
0.00877695	664300
0.00882918	669250
0.00927542	674200
0.00919798	679150
0.00957795	684100
0.00968685	689050
0.00991498	694000
0.00985217	698950
0.00997382	703900
0.0101101	708850
0.0102063	713800
0.0107864	718750
0.0106367	723700
0.0106742	728650
0.0110363	733600
0.0109628	738550
0.0111053	743500
0.0108894	748450
0.0110302	753400
0.0116344	758350
0.0118117	763300
0.0115954	768250
0.0117037	773200
0.0123155	778150
0.013286	783100
0.0125302	788050
0.0127603	793000
0.0128705	797950
0.0139485	802900
0.0135219	807850
0.0136197	812800
0.0136991	817750
0.0136399	822700
0.0132713	827650
0.0132139	832600
0.0142852	837550
0.0148267	842500
0.014766	847450
0.0144689	852400
0.014785	857350
0.0147218	862300
0.0162503	867250
0.0161738	872200
0.0154894	877150
0.0158473	882100
0.0153593	887050
0.0157355	892000
0.0158696	896950
0.016859	901900
0.0163389	906850
0.0167294	911800
0.016624	916750
0.0177058	921700
0.0187259	926650
0.0176906	931600
0.0177918	936550
0.017611	941500
0.0182178	946450
0.0185831	951400
0.0181197	956350
0.0182828	961300
0.0190048	966250
0.0193399	971200
0.0189744	976150
0.0184514	981100
0.0190464	986050
0.019444	991000
0.0205191	995950
7.68498e-05	1000
7.72075e-05	5950
8.0451e-05	10900
8.4109e-05	15850
8.82602e-05	20800
9.48594e-05	25750
9.98815e-05	30700
0.000109871	35650
0.000111677	40600
0.000121524	45550
0.000133141	50500
0.000152589	55450
0.000155143	60400
0.000175152	65350
0.000185181	70300
0.000205398	75250
0.000222013	80200
0.000231858	85150
0.000251007	90100
0.000276915	95050
0.000287581	100000
0.000321637	104950
0.000329225	109900
0.000349795	114850
0.000391318	119800
0.000398785	124750
0.000424165	129700
0.000467918	134650
0.000461195	139600
0.000506743	144550
0.00055415	149500
0.000579486	154450
0.000601498	159400
0.000661222	164350
0.000662333	169300
0.000707399	174250
0.00075094	179200
0.000757092	184150
0.000813954	189100
0.000855421	194050
0.000920883	199000
0.000912285	203950
0.000974284	208900
0.00103128	213850
0.00105938	218800
0.00110795	223750
0.00113591	228700
0.00118901	233650
0.00131578	238600
0.0013527	243550
0.00139609	248500
0.0014172	253450
0.00145311	258400
0.00149354	263350
0.00161554	268300
0.00166419	273250
0.00161386	278200
0.00174559	283150
0.00179839	288100
0.0018958	293050
0.0018207	298000
0.00190534	302950
0.00216895	307900
0.00211199	312850
0.00223022	317800
0.00219434	322750
0.00232224	327700
0.00224858	332650
0.0023931	337600
0.00237116	342550
0.0024575	347500
0.00248123	352450
0.00274155	357400
0.00271938	362350
0.00277119	367300
0.00284774	372250
0.00305368	377200
0.00302168	382150
0.0031775	387100
0.00314453	392050
0.00328418	397000
0.00327435	401950
0.00330557	406900
0.00341208	411850
0.00382154	416800
0.00378162	421750
0.00378083	426700
0.00381051	431650
0.00379542	436600
0.0040346	441550
0.00414906	446500
0.00435619	451450
0.00410147	456400
0.00455474	461350
0.00478686	466300
0.00452439	471250
0.00466926	476200
0.00480666	481150
0.0048664	486100
0.00501863	491050
0.00503343	496000
0.0051955	500950
0.00527718	505900
0.00538857	510850
0.00525405	515800
0.00579602	520750
0.00580593	525700
0.00587717	530650
0.00588711	535600
0.0058592	540550
0.00580949	545500
0.00622183	550450
0.00633884	555400
0.00654423	560350
0.00662359	565300
0.00656169	570250
0.0068678	575200
0.00690309	580150
0.00692496	585100
0.00671513	590050
0.00671805	595000
0.00713418	599950
0.00753905	604900
0.00753354	609850
0.00762513	614800
0.00785345	619750
0.00764288	624700
0.00803587	629650
0.00800048	634600
0.00814844	639550
0.00834421	644500
0.00866942	649450
0.00908564	654400
0.00846575	659350
0.0089956	664300
0.00940911	669250
0.00949983	674200
0.00939325	679150
0.00950581	684100
0.00970085	689050
0.00979778	694000
0.00979977	698950
0.0101243	703900
0.0104483	708850
0.0100935	713800
0.0101866	718750
0.0107787	723700
0.0109786	728650
0.011214	733600
0.0113792	738550
0.011344	743500
0.0113144	748450
0.0116418	753400
0.0116861	758350
0.0118247	763300
0.0120005	768250
0.0125551	773200
0.0122172	778150
0.0127063	783100
0.0119562	788050
0.0126065	793000
0.0132352	797950
0.0128557	802900
0.0132167	807850
0.0129929	812800
0.0136332	817750
0.014314	822700
0.013157	827650
0.0147476	832600
0.0143203	837550
0.0140589	842500
0.0144774	847450
0.0139332	852400
0.014371	857350
0.0159189	862300
0.015336	867250
0.0152024	872200
0.0154237	877150
0.0151416	882100
0.0153215	887050
0.015383	892000
0.0158281	896950
0.0156003	901900
0.0167227	906850
0.0175596	911800
0.0172852	916750
0.0170781	921700
0.0172001	926650
0.0173365	931600
0.0175759	936550
0.0191428	941500
0.0183724	946450
0.0188533	951400
0.0190169	956350
0.0179924	961300
0.019393	966250
0.0183201	971200
0.0196599	976150
0.0189578	981100
0.0196978	986050
0.0198255	991000
0.0199969	995950
0.000106081	1000
0.000104481	5950
0.000109861	10900
0.000112853	15850
0.000116462	20800
0.000123267	25750
0.000126551	30700
0.000138658	35650
0.000145779	40600
0.000152008	45550
0.000163697	50500
0.000172959	55450
0.000187289	60400
0.000201504	65350
0.00022132	70300
0.000231	75250
0.00023692	80200
0.0002521	85150
0.000282352	90100
0.000291534	95050
0.000304854	100000
0.000343046	104950
0.000365643	109900
0.000385225	114850
0.000407202	119800
0.000432642	124750
0.000448528	129700
0.000514299	134650
0.000507793	139600
0.00055295	144550
0.000563177	149500
0.000591848	154450
0.000639776	159400
0.000679043	164350
0.000716101	169300
0.000750503	174250
0.000760119	179200
0.000811299	184150
0.000849396	189100
0.000876428	194050
0.000933118	199000
0.000979261	203950
0.00100076	208900
0.000998798	213850
0.00113277	218800
0.00116992	223750
0.00122286	228700
0.00119368	233650
0.0012404	238600
0.00130378	243550
0.00137864	248500
0.00136254	253450
0.00142197	258400
0.0014891	263350
0.00159525	268300
0.00173715	273250
0.0016788	278200
0.00174683	283150
0.00176	288100
0.00190338	293050
0.00199937	298000
0.00205964	302950
0.00203732	307900
0.00208177	312850
0.00217862	317800
0.00224744	322750
0.00225865	327700
0.00242481	332650
0.00246381	337600
0.00255116	342550
0.00249167	347500
0.00266039	352450
0.00261884	357400
0.00283399	362350
0.00295451	367300
0.00289396	372250
0.0028456	377200
0.00298958	382150
0.00313967	387100
0.00331276	392050
0.00321986	397000
0.00347002	401950
0.00345497	406900
0.00369266	411850
0.00357754	416800
0.00347145	421750
0.00376644	426700
0.00386319	431650
0.00397784	436600
0.00420947	441550
0.00437855	446500
0.00445631	451450
0.00437123	456400
0.00439746	461350
0.00441468	466300
0.00449146	471250
0.00452658	476200
0.00482871	481150
0.00493434	486100
0.00488893	491050
0.00524841	496000
0.00512891	500950
0.00535299	505900
0.00529721	510850
0.00551979	515800
0.00580683	520750
0.00551531	525700
0.00598453	530650
0.00565474	535600
0.00610111	540550
0.00625817	545500
0.00594043	550450
0.00631748	555400
0.00641294	560350
0.00636882	565300
0.00667234	570250
0.00676564	575200
0.00656147	580150
0.00685329	585100
0.00713935	590050
0.00749059	595000
0.00721781	599950
0.00730712	604900
0.00792742	609850
0.00782611	614800
0.00800572	619750
0.0081473	624700
0.00846359	629650
0.00843251	634600
0.0084412	639550
0.00866004	644500
0.00837116	649450
0.00889876	654400
0.00896832	659350
0.00859361	664300
0.00917557	669250
0.00922869	674200
0.00935694	679150
0.00952365	684100
0.00971702	689050
0.00976472	694000
0.0102275	698950
0.0100422	703900
0.0102059	708850
0.0103951	713800
0.0104	718750
0.00992576	723700
0.010521	728650
0.0115121	733600
0.0112314	738550
0.0115128	743500
0.0113811	748450
0.011478	753400
0.011877	758350
0.0118596	763300
0.0114764	768250
0.0124755	773200
0.011951	778150
0.0124302	783100
0.0125199	788050
0.0129606	793000
0.0131649	797950
0.0131378	802900
0.012959	807850
0.0133398	812800
0.0143311	817750
0.0136573	822700
0.0139084	827650
0.0141153	832600
0.0141349	837550
0.0134811	842500
0.0151766	847450
0.0141767	852400
0.0153111	857350
0.0147485	862300
0.0151775	867250
0.0160079	872200
0.0162915	877150
0.0155517	882100
0.0160525	887050
0.016238	892000
0.0154435	896950
0.0169546	901900
0.0162255	906850
0.0160575	911800
0.0168354	916750
0.0158862	921700
0.0169284	926650
0.0176295	931600
0.01794	936550
0.0176855	941500
0.018515	946450
0.0183055	951400
0.0174456	956350
0.0183903	961300
0.0186717	966250
0.0197077	971200
0.0195028	976150
0.0192817	981100
0.019248	986050
0.0194385	991000
0.019971	995950
0.000131558	1000
0.000134468	5950
0.000138468	10900
0.000138854	15850
0.000147205	20800
0.000151792	25750
0.000157122	30700
0.000163485	35650
0.000171672	40600
0.000180879	45550
0.000188647	50500
0.000203185	55450
0.000214294	60400
0.000226916	65350
0.000246015	70300
0.00025643	75250
0.000278199	80200
0.000294393	85150
0.000319868	90100
0.000329318	95050
0.000346629	100000
0.000377126	104950
0.000407958	109900
0.000397495	114850
0.000436496	119800
0.000470423	124750
0.000505927	129700
0.000512875	134650
0.000545452	139600
0.000553998	144550
0.000587444	149500
0.00063258	154450
0.000687413	159400
0.000701902	164350
0.00070702	169300
0.000817356	174250
0.000768551	179200
0.000832594	184150
0.000864666	189100
0.00090445	194050
0.000971097	199000
0.000993937	203950
0.00105655	208900
0.00104042	213850
0.00116056	218800
0.00119762	223750
0.00121783	228700
0.00127352	233650
0.0012558	238600
0.00137012	243550
0.00143465	248500
0.00145848	253450
0.00145455	258400
0.00154625	263350
0.00168053	268300
0.00173246	273250
0.00175708	278200
0.0017669	283150
0.00193438	288100
0.00191102	293050
0.00204884	298000
0.00204956	302950
0.00205587	307900
0.00215925	312850
0.0023121	317800
0.00221706	322750
0.00234211	327700
0.00234601	332650
0.00248297	337600
0.00259413	342550
0.00249576	347500
0.00269292	352450
0.00294463	357400
0.00293478	362350
0.00287263	367300
0.00307159	372250
0.00284695	377200
0.00305816	382150
0.00316164	387100
0.00323948	392050
0.00346824	397000
0.00333426	401950
0.00358477	406900
0.00356796	411850
0.00364267	416800
0.00365862	421750
0.00391594	426700
0.0038603	431650
0.00393359	436600
0.00406065	441550
0.00431065	446500
0.00417714	451450
0.00447327	456400
0.0045165	461350
0.0047566	466300
0.00462065	471250
0.00449992	476200
0.00487744	481150
0.005153	486100
0.00493786	491050
0.00507799	496000
0.00533498	500950
0.0054742	505900
0.00541954	510850
0.00513192	515800
0.00580637	520750
0.00586701	525700
0.00584003	530650
0.00600346	535600
0.00600009	540550
0.00631263	545500
0.00614751	550450
0.00621978	555400
0.00663257	560350
0.00670809	565300
0.0063794	570250
0.00702394	575200
0.00662402	580150
0.00693092	585100
0.00724406	590050
0.00710349	595000
0.00715899	599950
0.00758934	604900
0.00773626	609850
0.00784354	614800
0.00806743	619750
0.00782905	624700
0.00820687	629650
0.00822774	634600
0.00886509	639550
0.00828723	644500
0.00895424	649450
0.00873413	654400
0.00870969	659350
0.00896936	664300
0.00934095	669250
0.00940425	674200
0.00935206	679150
0.00953899	684100
0.0100776	689050
0.0103343	694000
0.00974046	698950
0.00977562	703900
0.00981558	708850
0.00972671	713800
0.0100877	718750
0.0106792	723700
0.0109253	728650
0.0105259	733600
0.0115834	738550
0.0116351	743500
0.0112367	748450
0.011839	753400
0.0114459	758350
0.0120526	763300
0.0119166	768250
0.012302	773200
0.0122753	778150
0.0121713	783100
0.0124745	788050
0.0123564	793000
0.0127126	797950
0.0133775	802900
0.0139226	807850
0.0131375	812800
0.0132865	817750
0.0132148	822700
0.0143199	827650
0.0145257	832600
0.0147981	837550
0.0135295	842500
0.0150236	847450
0.0148214	852400
0.0146629	857350
0.0153168	862300
0.0152507	867250
0.0155619	872200
0.0143919	877150
0.0162758	882100
0.0163276	887050
0.0154209	892000
0.0167518	896950
0.0170324	901900
0.0171774	906850
0.016797	911800
0.017414	916750
0.0164995	921700
0.0172639	926650
0.0176995	931600
0.0175665	936550
0.0179911	941500
0.0178518	946450
0.0187541	951400
0.0190207	956350
0.0185852	961300
0.0186341	966250
0.0184139	971200
0.0186864	976150
0.0185	981100
0.0196494	986050
0.0200304	991000
0.020701	995950
0.000161251	1000
0.000163458	5950
0.000166482	10900
0.000172313	15850
0.000174962	20800
0.000183892	25750
0.000189145	30700
0.000195301	35650
0.000205689	40600
0.000213823	45550
0.00022617	50500
0.000237841	55450
0.000247802	60400
0.000264593	65350
0.000281537	70300
0.000279592	75250
0.000300335	80200
0.000317829	85150
0.000339793	90100
0.00036965	95050
0.000376195	100000
0.000399754	104950
0.000421878	109900
0.000441846	114850
0.000474791	119800
0.000515737	124750
0.000532043	129700
0.000549814	134650
0.000566326	139600
0.000588526	144550
0.000629451	149500
0.000637183	154450
0.000698834	159400
0.000731245	164350
0.000738721	169300
0.000802674	174250
0.000818151	179200
0.000897488	184150
0.000985533	189100
0.000962039	194050
0.000974751	199000
0.00103222	203950
0.00107025	208900
0.00111631	213850
0.00115086	218800
0.00122313	223750
0.00126272	228700
0.00122969	233650
0.00133356	238600
0.00144498	243550
0.00138848	248500
0.00145263	253450
0.00156866	258400
0.00157596	263350
0.001634	268300
0.00174156	273250
0.00175858	278200
0.00175204	283150
0.00188442	288100
0.00187915	293050
0.00189887	298000
0.00204328	302950
0.00209123	307900
0.00209917	312850
0.00220602	317800
0.002337	322750
0.00225999	327700
0.00244771	332650
0.00245967	337600
0.00264286	342550
0.00246449	347500
0.00269883	352450
0.00282777	357400
0.00269798	362350
0.00305055	367300
0.00298276	372250
0.00299009	377200
0.00310682	382150
0.00311523	387100
0.00332454	392050
0.00349579	397000
0.00342602	401950
0.00355495	406900
0.0036167	411850
0.00367724	416800
0.00396133	421750
0.00409108	426700
0.00390042	431650
0.00398655	436600
0.00416576	441550
0.00404275	446500
0.00436406	451450
0.00440813	456400
0.00454892	461350
0.00447161	466300
0.00453955	471250
0.00482726	476200
0.00466737	481150
0.00489328	486100
0.00515829	491050
0.00477863	496000
0.0052367	500950
0.00543234	505900
0.00552289	510850
0.00524169	515800
0.00588884	520750
0.00580727	525700
0.00595432	530650
0.00612944	535600
0.00611737	540550
0.0061944	545500
0.0063263	550450
0.00615739	555400
0.0063223	560350
0.00660194	565300
0.00685197	570250
0.00686362	575200
0.00713214	580150
0.00687548	585100
0.00746677	590050
0.00755038	595000
0.00774634	599950
0.00781064	604900
0.00789628	609850
0.00750174	614800
0.00796841	619750
0.00836292	624700
0.00809637	629650
0.00828127	634600
0.00782556	639550
0.0083967	644500
0.00873358	649450
0.00880185	654400
0.00899375	659350
0.00924694	664300
0.00941822	669250
0.00923894	674200
0.00966978	679150
0.00968502	684100
0.00971975	689050
0.00935547	694000
0.0100826	698950
0.010098	703900
0.0104766	708850
0.0102484	713800
0.0101582	718750
0.0105521	723700
0.0117811	728650
0.0104845	733600
0.0113635	738550
0.0118792	743500
0.0121961	748450
0.0114068	753400
0.011953	758350
0.01197	763300
0.0121749	768250
0.0120085	773200
0.0120252	778150
0.0127175	783100
0.0123029	788050
0.0128415	793000
0.013337	797950
0.0132262	802900
0.0129539	807850
0.0134172	812800
0.0135875	817750
0.0136694	822700
0.0136485	827650
0.0140198	832600
0.0138336	837550
0.0150674	842500
0.014711	847450
0.0143685	852400
0.0146813	857350
0.0146071	862300
0.0154555	867250
0.0156337	872200
0.0155317	877150
0.0159445	882100
0.0163957	887050
0.016239	892000
0.0164163	896950
0.0166388	901900
0.0167695	906850
0.0166286	911800
0.0170068	916750
0.0175047	921700
0.0171429	926650
0.0173755	931600
0.0176902	936550
0.0180442	941500
0.0184807	946450
0.0181245	951400
0.019152	956350
0.0185628	961300
0.018102	966250
0.0189282	971200
0.0193883	976150
0.0195068	981100
0.0199303	986050
0.0203659	991000
0.0217002	995950

## Sheet: Sheet8
variance	Ne
1.4302e-06	1000
2.6553e-06	5950
4.7995e-06	10900
7.4437e-06	15850
1.1557e-05	20800
1.68162e-05	25750
2.08834e-05	30700
2.69388e-05	35650
3.39037e-05	40600
4.27917e-05	45550
5.15241e-05	50500
6.02522e-05	55450
7.17813e-05	60400
8.26679e-05	65350
9.50399e-05	70300
0.000108997	75250
0.000121496	80200
0.000138936	85150
0.000150607	90100
0.000173067	95050
0.000193851	100000
0.000216324	104950
0.000227437	109900
0.000253168	114850
0.000259507	119800
0.000280814	124750
0.000296042	129700
0.000342238	134650
0.000369869	139600
0.00037904	144550
0.000401739	149500
0.000460858	154450
0.000462231	159400
0.000515458	164350
0.00051357	169300
0.000542719	174250
0.000574749	179200
0.000612526	184150
0.00065111	189100
0.000697481	194050
0.000727309	199000
0.000763254	203950
0.000775793	208900
0.000793576	213850
0.00085581	218800
0.000899694	223750
0.000903657	228700
0.00092657	233650
0.00107876	238600
0.00109872	243550
0.00104044	248500
0.00116126	253450
0.00122365	258400
0.00120946	263350
0.00127835	268300
0.00138424	273250
0.00139841	278200
0.00138799	283150
0.00147647	288100
0.00151804	293050
0.00151725	298000
0.00158472	302950
0.00173211	307900
0.00175176	312850
0.00172184	317800
0.00185321	322750
0.00192229	327700
0.00208607	332650
0.00198438	337600
0.00201953	342550
0.00212987	347500
0.00225072	352450
0.00226449	357400
0.00231466	362350
0.00245064	367300
0.00233297	372250
0.00257744	377200
0.00257814	382150
0.00254483	387100
0.00258799	392050
0.00277834	397000
0.00291887	401950
0.00283265	406900
0.00295534	411850
0.00303826	416800
0.00325366	421750
0.00314732	426700
0.00305314	431650
0.0033653	436600
0.00320964	441550
0.00353922	446500
0.00369141	451450
0.00351957	456400
0.0038386	461350
0.00384251	466300
0.00391702	471250
0.00395719	476200
0.00394264	481150
0.00414246	486100
0.00417268	491050
0.0043794	496000
0.0042087	500950
0.00432289	505900
0.00453506	510850
0.0048535	515800
0.00450722	520750
0.00490052	525700
0.00491299	530650
0.00489591	535600
0.00523135	540550
0.00519094	545500
0.00517025	550450
0.00527431	555400
0.00533661	560350
0.0056883	565300
0.00555323	570250
0.00573202	575200
0.00584202	580150
0.00612453	585100
0.00607537	590050
0.00646155	595000
0.00644813	599950
0.00651964	604900
0.0063761	609850
0.00657419	614800
0.00627931	619750
0.00709943	624700
0.00687617	629650
0.0069058	634600
0.00713408	639550
0.00713141	644500
0.00744642	649450
0.00737417	654400
0.0071895	659350
0.00747761	664300
0.00772758	669250
0.00833766	674200
0.00846497	679150
0.00782862	684100
0.00807071	689050
0.00852106	694000
0.00851735	698950
0.0083757	703900
0.00928985	708850
0.00873291	713800
0.00844949	718750
0.00944582	723700
0.00920574	728650
0.00954289	733600
0.00955569	738550
0.00926223	743500
0.0095815	748450
0.00958304	753400
0.00970921	758350
0.0103256	763300
0.00970703	768250
0.010456	773200
0.0102159	778150
0.0111171	783100
0.0109585	788050
0.0107638	793000
0.0115431	797950
0.0111854	802900
0.0116978	807850
0.0115374	812800
0.011707	817750
0.01195	822700
0.0120898	827650
0.0125166	832600
0.0119698	837550
0.0115476	842500
0.012393	847450
0.0124885	852400
0.0126275	857350
0.0123411	862300
0.0130906	867250
0.0127382	872200
0.0140466	877150
0.0140789	882100
0.0131639	887050
0.0137411	892000
0.0144059	896950
0.0150809	901900
0.0142635	906850
0.014275	911800
0.0142863	916750
0.0154681	921700
0.0150361	926650
0.014971	931600
0.0150807	936550
0.0156857	941500
0.0154437	946450
0.016698	951400
0.0153294	956350
0.0155622	961300
0.0163145	966250
0.0160274	971200
0.0163435	976150
0.0159738	981100
0.0169992	986050
0.0174531	991000
0.0179604	995950
2.36369e-05	1000
2.44084e-05	5950
2.68253e-05	10900
2.98576e-05	15850
3.48243e-05	20800
3.87403e-05	25750
4.29736e-05	30700
5.13725e-05	35650
5.84922e-05	40600
6.37802e-05	45550
7.60249e-05	50500
8.48469e-05	55450
9.37169e-05	60400
0.000106943	65350
0.000119727	70300
0.000133452	75250
0.000146789	80200
0.000162502	85150
0.00017155	90100
0.000189743	95050
0.000206819	100000
0.000222026	104950
0.000234911	109900
0.000258188	114850
0.000292564	119800
0.000306533	124750
0.000330727	129700
0.000348696	134650
0.000378622	139600
0.000388416	144550
0.000425527	149500
0.000441739	154450
0.000471146	159400
0.000523623	164350
0.000536254	169300
0.000530232	174250
0.000603969	179200
0.000629291	184150
0.000650555	189100
0.000683883	194050
0.00073589	199000
0.000762557	203950
0.00079694	208900
0.000841897	213850
0.000849558	218800
0.00088581	223750
0.000992656	228700
0.00097075	233650
0.0010184	238600
0.00104987	243550
0.00113462	248500
0.00117867	253450
0.00122411	258400
0.00123628	263350
0.00125236	268300
0.00133728	273250
0.00139407	278200
0.0014622	283150
0.00147363	288100
0.00153407	293050
0.00162427	298000
0.00161114	302950
0.00174063	307900
0.00176266	312850
0.00183966	317800
0.00192942	322750
0.00189015	327700
0.0018871	332650
0.00197218	337600
0.00208458	342550
0.00212664	347500
0.00213502	352450
0.00230353	357400
0.00227914	362350
0.00243018	367300
0.00245442	372250
0.00242903	377200
0.00265915	382150
0.00257046	387100
0.00278823	392050
0.00270091	397000
0.00287948	401950
0.00306848	406900
0.00292649	411850
0.00310848	416800
0.00324404	421750
0.00325225	426700
0.00322842	431650
0.00323385	436600
0.00347609	441550
0.00342025	446500
0.00339498	451450
0.00369979	456400
0.00368561	461350
0.00360402	466300
0.00362312	471250
0.00397957	476200
0.00407471	481150
0.00397638	486100
0.00416294	491050
0.00430398	496000
0.00425776	500950
0.00463556	505900
0.00428172	510850
0.00471313	515800
0.0048845	520750
0.00486805	525700
0.00469464	530650
0.00492862	535600
0.00538908	540550
0.00513389	545500
0.00526622	550450
0.0054363	555400
0.00537214	560350
0.00571656	565300
0.00588809	570250
0.00542812	575200
0.00603007	580150
0.00587311	585100
0.00618267	590050
0.00636392	595000
0.00643066	599950
0.00643301	604900
0.00654717	609850
0.00643461	614800
0.00665417	619750
0.00720219	624700
0.00713138	629650
0.00700363	634600
0.0072015	639550
0.00725313	644500
0.00694734	649450
0.00727342	654400
0.00773047	659350
0.00769192	664300
0.00790235	669250
0.00831139	674200
0.00792633	679150
0.00801481	684100
0.00824153	689050
0.00792374	694000
0.00899029	698950
0.0090925	703900
0.00848684	708850
0.00906167	713800
0.00884762	718750
0.00858575	723700
0.00953223	728650
0.00937855	733600
0.00912272	738550
0.00948546	743500
0.00968642	748450
0.00999975	753400
0.0100821	758350
0.0101926	763300
0.0104449	768250
0.0109353	773200
0.0104349	778150
0.0108939	783100
0.0107087	788050
0.0109941	793000
0.0108719	797950
0.0111623	802900
0.0112005	807850
0.0112837	812800
0.0116876	817750
0.0112428	822700
0.0115198	827650
0.0120826	832600
0.0126501	837550
0.0121422	842500
0.0126154	847450
0.01273	852400
0.0128043	857350
0.0125821	862300
0.0127952	867250
0.0135264	872200
0.0126388	877150
0.0140274	882100
0.0133548	887050
0.0145588	892000
0.0143854	896950
0.0137789	901900
0.0137323	906850
0.0141575	911800
0.014217	916750
0.0150724	921700
0.0155645	926650
0.0155386	931600
0.0148181	936550
0.0154924	941500
0.0159358	946450
0.0154375	951400
0.0165143	956350
0.0159716	961300
0.0162967	966250
0.0167212	971200
0.016623	976150
0.016501	981100
0.0167225	986050
0.0165317	991000
0.0176941	995950
4.73501e-05	1000
4.78181e-05	5950
5.03344e-05	10900
5.15104e-05	15850
5.79485e-05	20800
6.36153e-05	25750
6.56754e-05	30700
7.41844e-05	35650
8.03239e-05	40600
8.70348e-05	45550
9.6833e-05	50500
0.000103016	55450
0.000120953	60400
0.000125515	65350
0.000144408	70300
0.00015004	75250
0.00017864	80200
0.00018083	85150
0.000203562	90100
0.000207799	95050
0.000236214	100000
0.000246575	104950
0.000271758	109900
0.000286189	114850
0.000315141	119800
0.000328786	124750
0.000352201	129700
0.000372996	134650
0.000401323	139600
0.000432669	144550
0.000455443	149500
0.000481975	154450
0.000475303	159400
0.000538262	164350
0.000562289	169300
0.000551218	174250
0.000618508	179200
0.000663192	184150
0.000690833	189100
0.000712842	194050
0.000749605	199000
0.000776691	203950
0.000877118	208900
0.00086899	213850
0.000850672	218800
0.000911444	223750
0.000964788	228700
0.00102281	233650
0.00104299	238600
0.00113349	243550
0.00113022	248500
0.00116681	253450
0.00128573	258400
0.00125145	263350
0.00138151	268300
0.00132269	273250
0.00141032	278200
0.00149873	283150
0.00150269	288100
0.0015666	293050
0.00160247	298000
0.00160056	302950
0.00170046	307900
0.00180096	312850
0.001853	317800
0.00192014	322750
0.0019639	327700
0.0019695	332650
0.00199502	337600
0.00209841	342550
0.00213646	347500
0.0022493	352450
0.00236734	357400
0.00243496	362350
0.00251977	367300
0.00235003	372250
0.00265382	377200
0.00251833	382150
0.00261049	387100
0.00274708	392050
0.00280204	397000
0.0029728	401950
0.00297586	406900
0.00292847	411850
0.00301655	416800
0.00319379	421750
0.00334	426700
0.00313787	431650
0.00329152	436600
0.00357945	441550
0.00368961	446500
0.00374044	451450
0.00338779	456400
0.00389192	461350
0.00388975	466300
0.00388141	471250
0.00398836	476200
0.00403005	481150
0.00428628	486100
0.00424887	491050
0.00452032	496000
0.00450389	500950
0.00465605	505900
0.00442477	510850
0.00448675	515800
0.00475579	520750
0.00467109	525700
0.00508613	530650
0.00504807	535600
0.00503697	540550
0.00537575	545500
0.00550427	550450
0.00580477	555400
0.00563275	560350
0.00539438	565300
0.00578687	570250
0.00543551	575200
0.0058618	580150
0.00619746	585100
0.00592883	590050
0.00647467	595000
0.00633485	599950
0.00628545	604900
0.00649222	609850
0.00670636	614800
0.00688329	619750
0.00686483	624700
0.00658731	629650
0.0067605	634600
0.00730665	639550
0.00696353	644500
0.0075197	649450
0.00729207	654400
0.00767297	659350
0.00750672	664300
0.00782075	669250
0.00787968	674200
0.00796733	679150
0.00796811	684100
0.0085829	689050
0.00844952	694000
0.00859579	698950
0.00842432	703900
0.00883196	708850
0.00888255	713800
0.00918336	718750
0.00935593	723700
0.00935458	728650
0.00944429	733600
0.00933328	738550
0.00966606	743500
0.0098709	748450
0.00969944	753400
0.00964404	758350
0.00999687	763300
0.0102719	768250
0.0105519	773200
0.0100834	778150
0.0107168	783100
0.0112074	788050
0.0112772	793000
0.0110689	797950
0.0112993	802900
0.0116788	807850
0.0118126	812800
0.0120062	817750
0.0117369	822700
0.011821	827650
0.011996	832600
0.0117385	837550
0.012124	842500
0.0128415	847450
0.012871	852400
0.0130454	857350
0.0126366	862300
0.0126385	867250
0.0135298	872200
0.014712	877150
0.0141861	882100
0.0130986	887050
0.0138256	892000
0.0139738	896950
0.0134583	901900
0.0143829	906850
0.0147884	911800
0.0148784	916750
0.0145136	921700
0.0153242	926650
0.0154205	931600
0.0158031	936550
0.0156025	941500
0.0162455	946450
0.0155349	951400
0.0169294	956350
0.0158638	961300
0.0158352	966250
0.0168103	971200
0.0162258	976150
0.0168743	981100
0.0167066	986050
0.0161524	991000
0.0164915	995950
7.19758e-05	1000
7.27696e-05	5950
7.39639e-05	10900
7.62715e-05	15850
8.16607e-05	20800
8.81014e-05	25750
9.41187e-05	30700
9.86198e-05	35650
0.000104821	40600
0.000114955	45550
0.000121714	50500
0.000130752	55450
0.000143198	60400
0.000159138	65350
0.000164207	70300
0.000180148	75250
0.000193	80200
0.0002022	85150
0.000233828	90100
0.000239768	95050
0.000261078	100000
0.000265386	104950
0.000301024	109900
0.00030612	114850
0.000332919	119800
0.000354244	124750
0.000378812	129700
0.000399417	134650
0.000431951	139600
0.000439491	144550
0.000454709	149500
0.000516856	154450
0.000540553	159400
0.000569505	164350
0.000588638	169300
0.00062772	174250
0.000634575	179200
0.000686679	184150
0.000720546	189100
0.000726047	194050
0.0007829	199000
0.000838582	203950
0.000862348	208900
0.000874649	213850
0.000949311	218800
0.000935669	223750
0.00100256	228700
0.00100785	233650
0.00108043	238600
0.0011681	243550
0.00118561	248500
0.0012689	253450
0.00125246	258400
0.00132736	263350
0.00137432	268300
0.00144512	273250
0.00143172	278200
0.00147299	283150
0.0016405	288100
0.00153346	293050
0.00169287	298000
0.00168148	302950
0.00173388	307900
0.00174846	312850
0.00194012	317800
0.00200697	322750
0.00201417	327700
0.00209398	332650
0.00207628	337600
0.00207769	342550
0.00217028	347500
0.00213569	352450
0.00225688	357400
0.00231737	362350
0.00246695	367300
0.00235947	372250
0.00248461	377200
0.00272786	382150
0.00274374	387100
0.00265145	392050
0.00289773	397000
0.00288602	401950
0.00296492	406900
0.00299549	411850
0.00303987	416800
0.00306266	421750
0.00340939	426700
0.00346512	431650
0.00338205	436600
0.00335353	441550
0.00349167	446500
0.00372875	451450
0.00373968	456400
0.00389445	461350
0.00376483	466300
0.00411839	471250
0.00423763	476200
0.00412636	481150
0.00421067	486100
0.00422807	491050
0.00443189	496000
0.00449237	500950
0.00463886	505900
0.00463009	510850
0.00473788	515800
0.00482408	520750
0.00470943	525700
0.00525294	530650
0.00530593	535600
0.00520506	540550
0.00524892	545500
0.00521192	550450
0.00540984	555400
0.005479	560350
0.00564484	565300
0.0059016	570250
0.00584122	575200
0.0059248	580150
0.00607399	585100
0.00614016	590050
0.0061612	595000
0.00594303	599950
0.00600065	604900
0.00654345	609850
0.00657216	614800
0.00683721	619750
0.00680753	624700
0.00705538	629650
0.00686201	634600
0.00707631	639550
0.00707322	644500
0.00717763	649450
0.00741878	654400
0.00778286	659350
0.00792361	664300
0.00749293	669250
0.0079848	674200
0.00852228	679150
0.00854871	684100
0.00851659	689050
0.00837119	694000
0.00871659	698950
0.00864895	703900
0.00889951	708850
0.00892148	713800
0.00934677	718750
0.00891638	723700
0.00905001	728650
0.00947664	733600
0.00970823	738550
0.00971902	743500
0.010203	748450
0.00988246	753400
0.0102376	758350
0.0105771	763300
0.0101082	768250
0.0106895	773200
0.0103782	778150
0.0111593	783100
0.0109874	788050
0.0111383	793000
0.0105957	797950
0.0111735	802900
0.0115559	807850
0.0113463	812800
0.0116955	817750
0.0115067	822700
0.0120785	827650
0.0125188	832600
0.0116785	837550
0.0128754	842500
0.0129525	847450
0.0125353	852400
0.0125883	857350
0.0124838	862300
0.0126391	867250
0.0139387	872200
0.0137197	877150
0.0133939	882100
0.0137939	887050
0.0132574	892000
0.013764	896950
0.0136487	901900
0.0138943	906850
0.0140393	911800
0.0146048	916750
0.0153174	921700
0.0154243	926650
0.0151743	931600
0.0153785	936550
0.0147554	941500
0.015854	946450
0.0168757	951400
0.0163616	956350
0.0163105	961300
0.0164761	966250
0.0161357	971200
0.0168948	976150
0.0162573	981100
0.0173258	986050
0.0164963	991000
0.0171818	995950
9.67928e-05	1000
9.71751e-05	5950
0.000100591	10900
0.000104422	15850
0.000105364	20800
0.000109326	25750
0.000119815	30700
0.00012381	35650
0.000127999	40600
0.000143167	45550
0.000149934	50500
0.000158265	55450
0.000164517	60400
0.000176814	65350
0.000199749	70300
0.000204177	75250
0.000228771	80200
0.000235032	85150
0.000249932	90100
0.00026507	95050
0.000284204	100000
0.000300986	104950
0.000306999	109900
0.00034983	114850
0.000352936	119800
0.000373764	124750
0.000409578	129700
0.000424199	134650
0.000448329	139600
0.000490456	144550
0.000492971	149500
0.000527417	154450
0.000564221	159400
0.000584301	164350
0.00059963	169300
0.000650123	174250
0.000665842	179200
0.000736752	184150
0.000748056	189100
0.00075213	194050
0.0008458	199000
0.000836191	203950
0.000879964	208900
0.000905372	213850
0.000950881	218800
0.000976351	223750
0.00102901	228700
0.00109983	233650
0.00114057	238600
0.00113495	243550
0.00119751	248500
0.00123389	253450
0.00125187	258400
0.00131438	263350
0.00130957	268300
0.0013468	273250
0.0014797	278200
0.00151674	283150
0.00168685	288100
0.00154504	293050
0.00171303	298000
0.0017117	302950
0.00182247	307900
0.00196267	312850
0.0018461	317800
0.00192532	322750
0.00198162	327700
0.0020732	332650
0.00208976	337600
0.00219081	342550
0.00225983	347500
0.00228097	352450
0.00243668	357400
0.00230105	362350
0.00244184	367300
0.00246669	372250
0.00271377	377200
0.00270504	382150
0.00266381	387100
0.00268368	392050
0.00283328	397000
0.00289655	401950
0.00302642	406900
0.00312788	411850
0.00317943	416800
0.00325256	421750
0.00340663	426700
0.00329561	431650
0.00327583	436600
0.00354035	441550
0.00361383	446500
0.00379595	451450
0.00379171	456400
0.00389051	461350
0.00419913	466300
0.00396385	471250
0.00396043	476200
0.00407876	481150
0.00417007	486100
0.0040907	491050
0.00454643	496000
0.00440746	500950
0.00448101	505900
0.0048047	510850
0.00464578	515800
0.00487969	520750
0.00474836	525700
0.00517998	530650
0.00522179	535600
0.00523481	540550
0.00539424	545500
0.00527549	550450
0.00547553	555400
0.00583234	560350
0.00547053	565300
0.00566435	570250
0.00578661	575200
0.00591728	580150
0.00602684	585100
0.00592591	590050
0.00619861	595000
0.00600727	599950
0.00647282	604900
0.00692824	609850
0.00643223	614800
0.00669716	619750
0.00737075	624700
0.00684843	629650
0.00717092	634600
0.00739687	639550
0.00772411	644500
0.00760041	649450
0.00755664	654400
0.00773296	659350
0.00755932	664300
0.00787461	669250
0.00797869	674200
0.0078401	679150
0.00854875	684100
0.00815452	689050
0.00825476	694000
0.0087675	698950
0.00866187	703900
0.00881346	708850
0.00950781	713800
0.0089653	718750
0.00956538	723700
0.00910105	728650
0.00942213	733600
0.00910073	738550
0.00975619	743500
0.0101875	748450
0.0102204	753400
0.010489	758350
0.0103653	763300
0.0102234	768250
0.0107708	773200
0.0106908	778150
0.0103375	783100
0.0112687	788050
0.0107192	793000
0.0114038	797950
0.0110113	802900
0.0114931	807850
0.011624	812800
0.0118538	817750
0.0116386	822700
0.0120553	827650
0.0125228	832600
0.0123725	837550
0.0128033	842500
0.012131	847450
0.0130101	852400
0.0122372	857350
0.0134463	862300
0.0130207	867250
0.0133983	872200
0.0128101	877150
0.0139316	882100
0.014495	887050
0.0142193	892000
0.0139936	896950
0.0142744	901900
0.0143194	906850
0.0139924	911800
0.0149626	916750
0.0140726	921700
0.0142159	926650
0.015279	931600
0.0143242	936550
0.0150047	941500
0.015579	946450
0.0158304	951400
0.0158245	956350
0.016742	961300
0.0161408	966250
0.0152587	971200
0.0162681	976150
0.016708	981100
0.0176075	986050
0.0172097	991000
0.0176716	995950
0.000124646	1000
0.000126693	5950
0.00012777	10900
0.000129328	15850
0.000133436	20800
0.000134999	25750
0.000146215	30700
0.000150768	35650
0.00015618	40600
0.000166029	45550
0.000174133	50500
0.000186082	55450
0.000191222	60400
0.000207301	65350
0.000221071	70300
0.000229997	75250
0.000241139	80200
0.000260558	85150
0.000283794	90100
0.000285288	95050
0.000308489	100000
0.000337708	104950
0.000349702	109900
0.000367737	114850
0.000391546	119800
0.00041455	124750
0.000425899	129700
0.000457244	134650
0.000472044	139600
0.00050618	144550
0.00052558	149500
0.00056151	154450
0.000565841	159400
0.000621463	164350
0.000622233	169300
0.000670187	174250
0.000719459	179200
0.00075944	184150
0.000789587	189100
0.000761758	194050
0.000796896	199000
0.000889309	203950
0.000908376	208900
0.000927526	213850
0.000996916	218800
0.00101498	223750
0.00110761	228700
0.00108662	233650
0.00115331	238600
0.00122254	243550
0.00121741	248500
0.00123881	253450
0.00130561	258400
0.00137436	263350
0.00141312	268300
0.00146186	273250
0.00140856	278200
0.0015814	283150
0.00166278	288100
0.00170465	293050
0.0017418	298000
0.00182885	302950
0.00183654	307900
0.00186814	312850
0.0020043	317800
0.00190049	322750
0.00202655	327700
0.00216118	332650
0.00225455	337600
0.00215918	342550
0.00223294	347500
0.00222331	352450
0.00246177	357400
0.00247425	362350
0.00240962	367300
0.00276916	372250
0.00270343	377200
0.00271413	382150
0.00276598	387100
0.00279297	392050
0.00280255	397000
0.00295739	401950
0.00299317	406900
0.00318697	411850
0.00319739	416800
0.00327436	421750
0.00334491	426700
0.00329429	431650
0.0035415	436600
0.00352198	441550
0.00365017	446500
0.00365124	451450
0.00366722	456400
0.00382973	461350
0.00402525	466300
0.00398454	471250
0.00429986	476200
0.00433783	481150
0.00425922	486100
0.0042774	491050
0.00443335	496000
0.00453847	500950
0.00459408	505900
0.00470545	510850
0.00476421	515800
0.00510935	520750
0.00497901	525700
0.00463282	530650
0.0050986	535600
0.00524882	540550
0.00546157	545500
0.00559886	550450
0.00559931	555400
0.00555573	560350
0.00582003	565300
0.00559602	570250
0.00591332	575200
0.00618615	580150
0.00604881	585100
0.00612317	590050
0.00628204	595000
0.00609674	599950
0.00647691	604900
0.00646669	609850
0.00651142	614800
0.00678343	619750
0.00712762	624700
0.00695748	629650
0.00723497	634600
0.00742655	639550
0.00713834	644500
0.00744635	649450
0.00763728	654400
0.00792556	659350
0.00781747	664300
0.00835163	669250
0.00802962	674200
0.00798274	679150
0.0082604	684100
0.00860168	689050
0.00870403	694000
0.00864301	698950
0.00864832	703900
0.00929153	708850
0.00909708	713800
0.00913798	718750
0.00857648	723700
0.00894743	728650
0.00897412	733600
0.00903917	738550
0.00987047	743500
0.0100114	748450
0.00970251	753400
0.0102464	758350
0.0106848	763300
0.010202	768250
0.0107261	773200
0.0104023	778150
0.0112017	783100
0.0107206	788050
0.0111724	793000
0.0112991	797950
0.0109236	802900
0.0117131	807850
0.011447	812800
0.0115875	817750
0.0122003	822700
0.0123923	827650
0.0117315	832600
0.0119837	837550
0.0121684	842500
0.0131302	847450
0.0125437	852400
0.0133906	857350
0.0121768	862300
0.0139704	867250
0.0133254	872200
0.0133924	877150
0.0138523	882100
0.0135599	887050
0.0143043	892000
0.0129004	896950
0.014506	901900
0.0147104	906850
0.0138579	911800
0.0149906	916750
0.0152264	921700
0.0155139	926650
0.0154603	931600
0.0155812	936550
0.0149003	941500
0.0156108	946450
0.0159456	951400
0.0164574	956350
0.0163108	961300
0.0160699	966250
0.0167589	971200
0.0168456	976150
0.0167771	981100
0.0168434	986050
0.0163756	991000
0.0167985	995950
0.000154882	1000
0.000149399	5950
0.000154561	10900
0.000156398	15850
0.000160846	20800
0.000163414	25750
0.000170033	30700
0.000181039	35650
0.000186717	40600
0.000193857	45550
0.000203867	50500
0.000208934	55450
0.000229279	60400
0.000230985	65350
0.000248587	70300
0.000265194	75250
0.000272195	80200
0.000292565	85150
0.000314439	90100
0.000327341	95050
0.000333232	100000
0.000341209	104950
0.000374794	109900
0.000391805	114850
0.00041803	119800
0.000437158	124750
0.000448523	129700
0.000480636	134650
0.000517185	139600
0.000540411	144550
0.000581186	149500
0.000591581	154450
0.000635538	159400
0.000608613	164350
0.000672323	169300
0.000703848	174250
0.000713457	179200
0.000761117	184150
0.000775008	189100
0.000806897	194050
0.000858405	199000
0.000903777	203950
0.0010293	208900
0.00100547	213850
0.000988065	218800
0.00105313	223750
0.00109938	228700
0.00114508	233650
0.00117725	238600
0.00121294	243550
0.00124188	248500
0.00129699	253450
0.00136062	258400
0.00140971	263350
0.00140261	268300
0.00145663	273250
0.00155211	278200
0.00158828	283150
0.00162043	288100
0.00170279	293050
0.00175547	298000
0.00174094	302950
0.00177969	307900
0.00188229	312850
0.00189605	317800
0.00195694	322750
0.00201995	327700
0.00208917	332650
0.002159	337600
0.00225186	342550
0.00216498	347500
0.00233282	352450
0.00237422	357400
0.0024839	362350
0.00244163	367300
0.00257848	372250
0.00263744	377200
0.00279078	382150
0.0028876	387100
0.00289486	392050
0.00287043	397000
0.00297723	401950
0.00299086	406900
0.00307269	411850
0.00329225	416800
0.0033463	421750
0.00333074	426700
0.00350871	431650
0.00347827	436600
0.00372282	441550
0.0037355	446500
0.00373258	451450
0.00383772	456400
0.00404825	461350
0.00382959	466300
0.00398732	471250
0.00421251	476200
0.00425649	481150
0.00434087	486100
0.00428676	491050
0.00446816	496000
0.0044313	500950
0.00462999	505900
0.00451161	510850
0.00482898	515800
0.00461481	520750
0.00495388	525700
0.00513657	530650
0.00532011	535600
0.00514769	540550
0.00548316	545500
0.005698	550450
0.00560328	555400
0.00580098	560350
0.00558016	565300
0.00603741	570250
0.00573061	575200
0.00590623	580150
0.00602188	585100
0.00633954	590050
0.00620529	595000
0.00654674	599950
0.0065402	604900
0.00675423	609850
0.00690919	614800
0.00704767	619750
0.00703386	624700
0.00748328	629650
0.00709388	634600
0.00716128	639550
0.00777237	644500
0.0076928	649450
0.00793428	654400
0.0073413	659350
0.00742562	664300
0.00784637	669250
0.00798287	674200
0.00829379	679150
0.00843317	684100
0.00856245	689050
0.00868053	694000
0.00850602	698950
0.00902595	703900
0.00891672	708850
0.00919985	713800
0.0088295	718750
0.00918151	723700
0.00940105	728650
0.00947961	733600
0.00941406	738550
0.00952278	743500
0.00970012	748450
0.0104605	753400
0.0100854	758350
0.0103928	763300
0.0110525	768250
0.010957	773200
0.0107683	778150
0.0109503	783100
0.0110101	788050
0.0110393	793000
0.0110869	797950
0.0112965	802900
0.0112963	807850
0.0114669	812800
0.0119718	817750
0.0121252	822700
0.0120466	827650
0.0121578	832600
0.0119251	837550
0.0124872	842500
0.0127468	847450
0.0122186	852400
0.0125196	857350
0.0126224	862300
0.0138631	867250
0.0131846	872200
0.0128505	877150
0.0134136	882100
0.0137208	887050
0.0144371	892000
0.0139815	896950
0.0143944	901900
0.014395	906850
0.0149498	911800
0.0147646	916750
0.0154017	921700
0.0151774	926650
0.0151752	931600
0.0152213	936550
0.0153088	941500
0.0157753	946450
0.0154596	951400
0.0154217	956350
0.0164443	961300
0.0164986	966250
0.0166075	971200
0.0164093	976150
0.0173751	981100
0.0167522	986050
0.0158433	991000
0.0172655	995950

## Sheet: Sheet9
variance	Ne
1.3691e-06	1000
2.5423e-06	5950
4.2038e-06	10900
6.9222e-06	15850
1.02202e-05	20800
1.4186e-05	25750
1.84326e-05	30700
2.38284e-05	35650
3.02965e-05	40600
3.77419e-05	45550
4.5122e-05	50500
5.11173e-05	55450
6.0704e-05	60400
7.10853e-05	65350
8.17731e-05	70300
9.3802e-05	75250
0.000102934	80200
0.000117113	85150
0.000129972	90100
0.000149148	95050
0.000166027	100000
0.000186027	104950
0.000194476	109900
0.000219912	114850
0.000220175	119800
0.000243333	124750
0.000255592	129700
0.000294091	134650
0.000317955	139600
0.000328141	144550
0.000347156	149500
0.00039075	154450
0.000399197	159400
0.000433292	164350
0.000435297	169300
0.000464191	174250
0.000494111	179200
0.000527701	184150
0.000554366	189100
0.000586851	194050
0.000629588	199000
0.000648978	203950
0.000667955	208900
0.000676123	213850
0.000746155	218800
0.00077762	223750
0.000764088	228700
0.000788809	233650
0.000908727	238600
0.000945667	243550
0.000899057	248500
0.000995092	253450
0.00105324	258400
0.00106152	263350
0.00107714	268300
0.00118576	273250
0.00119083	278200
0.00120623	283150
0.00127307	288100
0.00128529	293050
0.00132649	298000
0.00137469	302950
0.00146815	307900
0.00149893	312850
0.00148213	317800
0.00156379	322750
0.00163261	327700
0.00176683	332650
0.0017281	337600
0.00175126	342550
0.00178462	347500
0.00194919	352450
0.00197101	357400
0.00196144	362350
0.00207024	367300
0.00202664	372250
0.00213649	377200
0.00226692	382150
0.00219438	387100
0.00221398	392050
0.00237511	397000
0.00251303	401950
0.0023988	406900
0.00254274	411850
0.00259804	416800
0.00268546	421750
0.00274684	426700
0.00262739	431650
0.00281825	436600
0.00278725	441550
0.0030007	446500
0.00315988	451450
0.00295264	456400
0.00330541	461350
0.00316027	466300
0.00336327	471250
0.00346663	476200
0.00328221	481150
0.00358157	486100
0.00347249	491050
0.00374264	496000
0.00366043	500950
0.00371876	505900
0.00382454	510850
0.00410843	515800
0.00399852	520750
0.00419417	525700
0.0041637	530650
0.00421286	535600
0.00433224	540550
0.00453342	545500
0.00441918	550450
0.00453864	555400
0.00442426	560350
0.00478645	565300
0.00476219	570250
0.00493637	575200
0.0050221	580150
0.00517651	585100
0.00528854	590050
0.00548677	595000
0.00553378	599950
0.00551051	604900
0.00552172	609850
0.00567263	614800
0.0054102	619750
0.00602151	624700
0.00583624	629650
0.00584685	634600
0.00635413	639550
0.00618333	644500
0.00628686	649450
0.00635864	654400
0.00628359	659350
0.00636724	664300
0.00642377	669250
0.00704991	674200
0.00709888	679150
0.0068593	684100
0.00688821	689050
0.00724462	694000
0.00725592	698950
0.00723378	703900
0.00765653	708850
0.00748562	713800
0.00740674	718750
0.00795998	723700
0.007785	728650
0.00809741	733600
0.0081992	738550
0.00807307	743500
0.00791714	748450
0.00825208	753400
0.00817639	758350
0.00883266	763300
0.00830922	768250
0.00853741	773200
0.00886768	778150
0.00949857	783100
0.00899282	788050
0.00930658	793000
0.0101668	797950
0.00933005	802900
0.00999998	807850
0.00997953	812800
0.00997368	817750
0.0102606	822700
0.0107546	827650
0.0109279	832600
0.0102242	837550
0.00985181	842500
0.0103166	847450
0.0109282	852400
0.0103334	857350
0.0109639	862300
0.0112525	867250
0.0110382	872200
0.0119517	877150
0.0120345	882100
0.0115283	887050
0.0116785	892000
0.0121085	896950
0.0123054	901900
0.0125445	906850
0.0124813	911800
0.012164	916750
0.0129591	921700
0.0128518	926650
0.0129616	931600
0.0128071	936550
0.0129928	941500
0.01357	946450
0.0138541	951400
0.0134484	956350
0.0132537	961300
0.0135295	966250
0.0137207	971200
0.0140543	976150
0.0134723	981100
0.0145955	986050
0.0143743	991000
0.0156065	995950
2.19658e-05	1000
2.40331e-05	5950
2.48036e-05	10900
2.68121e-05	15850
3.0938e-05	20800
3.61905e-05	25750
3.95074e-05	30700
4.44713e-05	35650
5.26865e-05	40600
5.72157e-05	45550
6.68656e-05	50500
7.65154e-05	55450
8.59166e-05	60400
8.91857e-05	65350
0.000102662	70300
0.00011435	75250
0.000125626	80200
0.000143226	85150
0.000150076	90100
0.000170689	95050
0.000170732	100000
0.000196323	104950
0.000199751	109900
0.00022806	114850
0.000248386	119800
0.000278858	124750
0.000284156	129700
0.000308736	134650
0.000325393	139600
0.000340428	144550
0.000357185	149500
0.000385994	154450
0.000403967	159400
0.000429878	164350
0.00046822	169300
0.000482208	174250
0.000494394	179200
0.000541753	184150
0.000556448	189100
0.000594271	194050
0.000615905	199000
0.000670395	203950
0.000675051	208900
0.000728215	213850
0.0007346	218800
0.000769437	223750
0.000825289	228700
0.00086787	233650
0.000852103	238600
0.00091455	243550
0.00095104	248500
0.00101976	253450
0.00104137	258400
0.00104499	263350
0.00108147	268300
0.0011675	273250
0.00116022	278200
0.00124415	283150
0.00129065	288100
0.0013104	293050
0.00142963	298000
0.00141675	302950
0.00148835	307900
0.00152877	312850
0.00155548	317800
0.00159864	322750
0.00168534	327700
0.00165059	332650
0.00165657	337600
0.00178057	342550
0.00183248	347500
0.00189031	352450
0.00194586	357400
0.00190159	362350
0.00206866	367300
0.00210406	372250
0.00213967	377200
0.00219095	382150
0.00218543	387100
0.00242167	392050
0.00239519	397000
0.00238059	401950
0.00257622	406900
0.00260383	411850
0.00259975	416800
0.00279786	421750
0.00286973	426700
0.00278667	431650
0.00276443	436600
0.00285383	441550
0.0030673	446500
0.002984	451450
0.00310797	456400
0.00317223	461350
0.0032947	466300
0.00298844	471250
0.00337853	476200
0.00335718	481150
0.0035869	486100
0.00344257	491050
0.00360933	496000
0.0037087	500950
0.00390255	505900
0.00388359	510850
0.00368438	515800
0.00427575	520750
0.00406185	525700
0.00429902	530650
0.0040821	535600
0.00429527	540550
0.00470391	545500
0.00434526	550450
0.00466637	555400
0.00478103	560350
0.00476067	565300
0.00492441	570250
0.00477446	575200
0.00491491	580150
0.00523336	585100
0.00523205	590050
0.00540041	595000
0.00556313	599950
0.005423	604900
0.00565466	609850
0.0057	614800
0.00573491	619750
0.00588075	624700
0.00632186	629650
0.00598144	634600
0.00618794	639550
0.00614979	644500
0.00619206	649450
0.00608591	654400
0.00633474	659350
0.00690763	664300
0.00653709	669250
0.00708179	674200
0.00692182	679150
0.00690307	684100
0.00674928	689050
0.00713193	694000
0.00696948	698950
0.0080637	703900
0.00731493	708850
0.00769881	713800
0.0077975	718750
0.00725872	723700
0.0077539	728650
0.00817723	733600
0.00772281	738550
0.00833196	743500
0.00814095	748450
0.00856579	753400
0.00856453	758350
0.0087027	763300
0.00875463	768250
0.00941111	773200
0.00928557	778150
0.00916431	783100
0.00934112	788050
0.0091945	793000
0.00957848	797950
0.00904003	802900
0.00978187	807850
0.00948297	812800
0.00996193	817750
0.0101601	822700
0.00970062	827650
0.00992143	832600
0.0106145	837550
0.0110171	842500
0.0104178	847450
0.0111848	852400
0.0107428	857350
0.0109835	862300
0.0109328	867250
0.010979	872200
0.0118034	877150
0.0110908	882100
0.0121709	887050
0.0115862	892000
0.0126468	896950
0.0122017	901900
0.0116738	906850
0.0120602	911800
0.0125115	916750
0.0123481	921700
0.0129192	926650
0.0130043	931600
0.0133418	936550
0.0126461	941500
0.0134423	946450
0.0137861	951400
0.0134016	956350
0.0144165	961300
0.0138653	966250
0.0139287	971200
0.014246	976150
0.0146189	981100
0.0139298	986050
0.0144444	991000
0.0144797	995950
4.24904e-05	1000
4.40433e-05	5950
4.58019e-05	10900
4.67852e-05	15850
5.2282e-05	20800
5.6069e-05	25750
6.02156e-05	30700
6.41228e-05	35650
7.01905e-05	40600
8.13546e-05	45550
8.58922e-05	50500
9.49148e-05	55450
0.000101289	60400
0.000113213	65350
0.000122301	70300
0.000135977	75250
0.000145795	80200
0.000162631	85150
0.000177404	90100
0.000193878	95050
0.00019961	100000
0.000219881	104950
0.000235175	109900
0.000258551	114850
0.000262851	119800
0.00029703	124750
0.000304855	129700
0.000323789	134650
0.000342164	139600
0.000375284	144550
0.000385393	149500
0.00041821	154450
0.000436979	159400
0.000445884	164350
0.000479991	169300
0.000504715	174250
0.000495125	179200
0.000560528	184150
0.000597735	189100
0.000632197	194050
0.000646041	199000
0.000677412	203950
0.000696086	208900
0.000779716	213850
0.000767261	218800
0.000750146	223750
0.000829279	228700
0.000874955	233650
0.000906437	238600
0.000933843	243550
0.00101354	248500
0.00101638	253450
0.00104961	258400
0.0011074	263350
0.00114491	268300
0.00122043	273250
0.00118972	278200
0.00124253	283150
0.00134317	288100
0.00134235	293050
0.00134611	298000
0.00142548	302950
0.00142835	307900
0.00149239	312850
0.00161515	317800
0.00159326	322750
0.00169843	327700
0.00172333	332650
0.00173879	337600
0.00177336	342550
0.00181617	347500
0.00189916	352450
0.00192644	357400
0.00206788	362350
0.00209544	367300
0.00219163	372250
0.00211806	377200
0.00229468	382150
0.00227757	387100
0.00232314	392050
0.00238328	397000
0.00248578	401950
0.00253945	406900
0.0026048	411850
0.00258304	416800
0.00261565	421750
0.00274568	426700
0.00296989	431650
0.00281899	436600
0.00284605	441550
0.0030943	446500
0.00316521	451450
0.0033237	456400
0.0030562	461350
0.00326506	466300
0.00348714	471250
0.00341541	476200
0.00348327	481150
0.00351081	486100
0.00369896	491050
0.00377517	496000
0.00389916	500950
0.00389736	505900
0.00418478	510850
0.00387583	515800
0.00388708	520750
0.00411079	525700
0.00411693	530650
0.00458227	535600
0.00436925	540550
0.00427182	545500
0.00461788	550450
0.00493078	555400
0.00487063	560350
0.0050723	565300
0.00463449	570250
0.00511215	575200
0.00486644	580150
0.00493217	585100
0.00537501	590050
0.00527589	595000
0.00547305	599950
0.00549009	604900
0.00567279	609850
0.00549463	614800
0.00587703	619750
0.006056	624700
0.00588731	629650
0.00574726	634600
0.00602754	639550
0.00631171	644500
0.00612261	649450
0.00656653	654400
0.0062649	659350
0.00656789	664300
0.00652043	669250
0.00679619	674200
0.00680968	679150
0.00701736	684100
0.00706383	689050
0.00724013	694000
0.00754714	698950
0.00728735	703900
0.00749094	708850
0.00772672	713800
0.00758818	718750
0.00787559	723700
0.00785364	728650
0.00832556	733600
0.00816444	738550
0.0080541	743500
0.00831031	748450
0.00834623	753400
0.00866656	758350
0.00819894	763300
0.00864888	768250
0.00872569	773200
0.00917755	778150
0.00900699	783100
0.00895517	788050
0.00932443	793000
0.0102171	797950
0.00949094	802900
0.0098483	807850
0.00996238	812800
0.0102963	817750
0.0103605	822700
0.010223	827650
0.0103181	832600
0.0105703	837550
0.0100191	842500
0.0100676	847450
0.0112653	852400
0.0112187	857350
0.0111737	862300
0.0110978	867250
0.0112599	872200
0.0115695	877150
0.0127508	882100
0.0123149	887050
0.011552	892000
0.0121734	896950
0.012129	901900
0.0117625	906850
0.0120506	911800
0.0129162	916750
0.0126305	921700
0.0126027	926650
0.0126941	931600
0.0134057	936550
0.0142731	941500
0.0135927	946450
0.0137357	951400
0.0138035	956350
0.0141978	961300
0.0141316	966250
0.013821	971200
0.013901	976150
0.0145255	981100
0.0147553	986050
0.0144132	991000
0.0140113	995950
6.59447e-05	1000
6.68162e-05	5950
6.85798e-05	10900
7.12791e-05	15850
7.53202e-05	20800
7.9489e-05	25750
8.41991e-05	30700
8.79558e-05	35650
9.63005e-05	40600
0.00010321	45550
0.000110031	50500
0.000114527	55450
0.000125217	60400
0.000136408	65350
0.000148618	70300
0.000161795	75250
0.000167666	80200
0.0001843	85150
0.000191801	90100
0.000210802	95050
0.000223673	100000
0.000236142	104950
0.000264327	109900
0.000258975	114850
0.00030446	119800
0.000301267	124750
0.000329715	129700
0.000349907	134650
0.000355897	139600
0.00039481	144550
0.000416704	149500
0.00042429	154450
0.00045549	159400
0.000502984	164350
0.000511898	169300
0.000530563	174250
0.000567343	179200
0.000604654	184150
0.000609571	189100
0.000644116	194050
0.000684383	199000
0.000677156	203950
0.000734774	208900
0.000788549	213850
0.000785653	218800
0.000819949	223750
0.000876344	228700
0.000909446	233650
0.000922212	238600
0.000936167	243550
0.00100714	248500
0.00105718	253450
0.00110719	258400
0.001181	263350
0.00114061	268300
0.00121438	273250
0.00122981	278200
0.00132191	283150
0.00136706	288100
0.00135072	293050
0.00144958	298000
0.00144207	302950
0.00155854	307900
0.00149429	312850
0.0015773	317800
0.00167476	322750
0.00175395	327700
0.00184616	332650
0.00181997	337600
0.00186624	342550
0.00186103	347500
0.00187059	352450
0.00195318	357400
0.00195143	362350
0.0020072	367300
0.00214223	372250
0.00223504	377200
0.00219093	382150
0.00220119	387100
0.00245304	392050
0.0024314	397000
0.00250384	401950
0.00252106	406900
0.00260707	411850
0.0026746	416800
0.00266597	421750
0.00265802	426700
0.00285417	431650
0.00301272	436600
0.00310656	441550
0.00298821	446500
0.00296688	451450
0.00309798	456400
0.0032511	461350
0.00340359	466300
0.00335647	471250
0.00339834	476200
0.00367475	481150
0.00363951	486100
0.0036928	491050
0.0037779	496000
0.00381757	500950
0.00397668	505900
0.00403932	510850
0.00414148	515800
0.00395736	520750
0.00425748	525700
0.00436849	530650
0.00425504	535600
0.00461612	540550
0.00465104	545500
0.00469831	550450
0.00458457	555400
0.00452363	560350
0.0048217	565300
0.0048064	570250
0.00495861	575200
0.00534042	580150
0.00516036	585100
0.00521685	590050
0.00546115	595000
0.00547712	599950
0.00527762	604900
0.00529658	609850
0.00530832	614800
0.00582855	619750
0.00576517	624700
0.00618637	629650
0.00603565	634600
0.00622337	639550
0.00608458	644500
0.00614615	649450
0.00628856	654400
0.0062969	659350
0.00673415	664300
0.00700532	669250
0.00698803	674200
0.00672493	679150
0.00706919	684100
0.00738339	689050
0.00752243	694000
0.00738163	698950
0.00735242	703900
0.00757542	708850
0.00761283	713800
0.00773796	718750
0.00801317	723700
0.0082305	728650
0.00788153	733600
0.00772418	738550
0.00848505	743500
0.00852817	748450
0.0086943	753400
0.00887378	758350
0.00865893	763300
0.00927534	768250
0.00930871	773200
0.00897983	778150
0.00922495	783100
0.00919266	788050
0.00966476	793000
0.00960585	797950
0.00978827	802900
0.00916632	807850
0.00953585	812800
0.0100732	817750
0.0102154	822700
0.0104017	827650
0.0102912	832600
0.0103675	837550
0.0108484	842500
0.0102012	847450
0.0111647	852400
0.0110784	857350
0.0110937	862300
0.0107584	867250
0.0110084	872200
0.0109695	877150
0.0119996	882100
0.0120159	887050
0.0118519	892000
0.0120468	896950
0.0117779	901900
0.0120468	906850
0.0115326	911800
0.0125604	916750
0.0124535	921700
0.0123929	926650
0.0134521	931600
0.0134392	936550
0.0128142	941500
0.0137135	946450
0.0131109	951400
0.0137793	956350
0.0142283	961300
0.014909	966250
0.0134926	971200
0.0145788	976150
0.0143226	981100
0.0146588	986050
0.0141512	991000
0.0152373	995950
8.79231e-05	1000
9.03856e-05	5950
9.10051e-05	10900
9.34808e-05	15850
9.60174e-05	20800
0.000100055	25750
0.000108059	30700
0.000113802	35650
0.000118938	40600
0.000124559	45550
0.000133103	50500
0.000139551	55450
0.000151368	60400
0.000160033	65350
0.000170643	70300
0.000180224	75250
0.000197964	80200
0.000211591	85150
0.000225111	90100
0.000241256	95050
0.000247521	100000
0.000264224	104950
0.000288327	109900
0.000301676	114850
0.000330905	119800
0.000324672	124750
0.000354215	129700
0.000374756	134650
0.000392923	139600
0.00040499	144550
0.000420086	149500
0.000449973	154450
0.000508224	159400
0.000512253	164350
0.000531645	169300
0.000552499	174250
0.000576516	179200
0.000617717	184150
0.000648749	189100
0.000700236	194050
0.000710485	199000
0.000730117	203950
0.000775672	208900
0.000782023	213850
0.000794088	218800
0.000866834	223750
0.000892016	228700
0.000911286	233650
0.000945417	238600
0.00102953	243550
0.00106288	248500
0.00105616	253450
0.00108661	258400
0.00111596	263350
0.00114573	268300
0.00120286	273250
0.00120776	278200
0.00126305	283150
0.00131784	288100
0.00142176	293050
0.00149772	298000
0.00149217	302950
0.00153234	307900
0.00150785	312850
0.00159976	317800
0.00175973	322750
0.00177611	327700
0.00175007	332650
0.00180412	337600
0.00186775	342550
0.00194994	347500
0.00194203	352450
0.00206815	357400
0.00206807	362350
0.00222202	367300
0.00214267	372250
0.00215137	377200
0.00226238	382150
0.0024444	387100
0.00239385	392050
0.00241591	397000
0.00246194	401950
0.00242305	406900
0.00268316	411850
0.00271606	416800
0.00268735	421750
0.00285732	426700
0.00286529	431650
0.00304117	436600
0.00309508	441550
0.00288804	446500
0.00301727	451450
0.00326579	456400
0.00329257	461350
0.0035354	466300
0.00351833	471250
0.00363956	476200
0.00363453	481150
0.00364639	486100
0.00355508	491050
0.00379363	496000
0.00364226	500950
0.00398907	505900
0.00395915	510850
0.00402629	515800
0.00411902	520750
0.00412981	525700
0.0043972	530650
0.00437522	535600
0.00450125	540550
0.00453887	545500
0.00460278	550450
0.00467442	555400
0.00480084	560350
0.00490165	565300
0.00500944	570250
0.00494006	575200
0.00499663	580150
0.00505176	585100
0.00523193	590050
0.00562829	595000
0.00534298	599950
0.00538968	604900
0.00536851	609850
0.00556565	614800
0.00603182	619750
0.00606304	624700
0.0058538	629650
0.0060922	634600
0.00639626	639550
0.0063247	644500
0.0065056	649450
0.00665886	654400
0.00682854	659350
0.00682982	664300
0.00688152	669250
0.00681945	674200
0.00663968	679150
0.007135	684100
0.00721098	689050
0.00711819	694000
0.00748481	698950
0.0073117	703900
0.00738656	708850
0.00788309	713800
0.00778714	718750
0.00788442	723700
0.00867537	728650
0.00797814	733600
0.00864764	738550
0.00793779	743500
0.00841083	748450
0.00812251	753400
0.00859816	758350
0.00911331	763300
0.00878342	768250
0.00915299	773200
0.00943714	778150
0.00922769	783100
0.00971048	788050
0.00952078	793000
0.00920332	797950
0.00995471	802900
0.00969594	807850
0.0097488	812800
0.0100536	817750
0.00998581	822700
0.0104458	827650
0.0105791	832600
0.00998034	837550
0.0108499	842500
0.0109647	847450
0.0111142	852400
0.0113849	857350
0.0107599	862300
0.011332	867250
0.0109171	872200
0.0118072	877150
0.0114712	882100
0.0118624	887050
0.0115983	892000
0.0120665	896950
0.0124784	901900
0.0124682	906850
0.012251	911800
0.0128624	916750
0.0125765	921700
0.0124528	926650
0.0132453	931600
0.0126135	936550
0.0123501	941500
0.0134389	946450
0.0126932	951400
0.0132302	956350
0.0138345	961300
0.0138518	966250
0.0139231	971200
0.0142062	976150
0.0144713	981100
0.0136061	986050
0.0139209	991000
0.0150603	995950
0.000113209	1000
0.000115136	5950
0.000115943	10900
0.000115065	15850
0.000124443	20800
0.000127144	25750
0.000127629	30700
0.000131953	35650
0.000142064	40600
0.000152791	45550
0.000157306	50500
0.000160803	55450
0.000178486	60400
0.000177708	65350
0.000200546	70300
0.000201828	75250
0.000218397	80200
0.0002365	85150
0.000242574	90100
0.000262578	95050
0.000270456	100000
0.000292995	104950
0.000300311	109900
0.000320576	114850
0.000349957	119800
0.000364689	124750
0.000380472	129700
0.000391833	134650
0.000419701	139600
0.000444861	144550
0.000442711	149500
0.00048338	154450
0.000519816	159400
0.000529617	164350
0.000568033	169300
0.000577261	174250
0.000604259	179200
0.000617963	184150
0.000672861	189100
0.000702559	194050
0.00072963	199000
0.000744546	203950
0.000806886	208900
0.000758082	213850
0.000871865	218800
0.00087841	223750
0.000892396	228700
0.00094921	233650
0.000959299	238600
0.0010864	243550
0.00104706	248500
0.00112394	253450
0.0011502	258400
0.00114602	263350
0.00123396	268300
0.00120905	273250
0.00129828	278200
0.00132575	283150
0.00135031	288100
0.00135504	293050
0.00146663	298000
0.00154109	302950
0.00162764	307900
0.00159819	312850
0.00162108	317800
0.00180505	322750
0.00177764	327700
0.00185089	332650
0.00186518	337600
0.00185701	342550
0.00197548	347500
0.00211156	352450
0.00202008	357400
0.00210928	362350
0.00211352	367300
0.00222647	372250
0.00231779	377200
0.00226473	382150
0.00248766	387100
0.00255895	392050
0.00257219	397000
0.0025209	401950
0.00268755	406900
0.00248333	411850
0.00267689	416800
0.00277707	421750
0.0028466	426700
0.003001	431650
0.00290053	436600
0.00306877	441550
0.00301522	446500
0.00314005	451450
0.00312325	456400
0.00332427	461350
0.00333756	466300
0.00341163	471250
0.00343608	476200
0.003712	481150
0.00363245	486100
0.00375334	491050
0.00392476	496000
0.00406134	500950
0.00391759	505900
0.00380635	510850
0.00416381	515800
0.00433472	520750
0.0042274	525700
0.00434176	530650
0.00436286	535600
0.00478087	540550
0.004542	545500
0.00426561	550450
0.00472978	555400
0.00480697	560350
0.00512462	565300
0.00512743	570250
0.00506103	575200
0.00535794	580150
0.00522216	585100
0.00522799	590050
0.00545875	595000
0.00572437	599950
0.00525658	604900
0.00568499	609850
0.00563384	614800
0.00557226	619750
0.00613428	624700
0.00579218	629650
0.00593422	634600
0.00610035	639550
0.00653419	644500
0.00645308	649450
0.00643659	654400
0.00678308	659350
0.00648571	664300
0.00687722	669250
0.00698638	674200
0.00720717	679150
0.00695108	684100
0.00765386	689050
0.00729936	694000
0.00730868	698950
0.0075086	703900
0.00769451	708850
0.00795691	713800
0.00765643	718750
0.0081573	723700
0.00819592	728650
0.00826915	733600
0.00817723	738550
0.0079792	743500
0.00799614	748450
0.00826451	753400
0.00816485	758350
0.00904658	763300
0.00859767	768250
0.0088674	773200
0.00933373	778150
0.00965529	783100
0.00928739	788050
0.00965868	793000
0.00954158	797950
0.00982678	802900
0.00957453	807850
0.0101311	812800
0.0101728	817750
0.0096495	822700
0.010724	827650
0.0100815	832600
0.0105237	837550
0.0110887	842500
0.0107728	847450
0.0105693	852400
0.0107695	857350
0.0109418	862300
0.0119593	867250
0.0115103	872200
0.0116803	877150
0.0109588	882100
0.0121243	887050
0.0116507	892000
0.0120584	896950
0.0123118	901900
0.0121355	906850
0.0127494	911800
0.011648	916750
0.0132583	921700
0.0128958	926650
0.0125498	931600
0.0136653	936550
0.0138663	941500
0.0133959	946450
0.0134665	951400
0.014053	956350
0.0133456	961300
0.0140249	966250
0.0142608	971200
0.0145479	976150
0.014702	981100
0.014548	986050
0.0152111	991000
0.0149813	995950
0.000138756	1000
0.000138218	5950
0.000140286	10900
0.000143012	15850
0.000145118	20800
0.000151826	25750
0.000154652	30700
0.000163191	35650
0.000167249	40600
0.000174813	45550
0.000187342	50500
0.000188409	55450
0.00020304	60400
0.000206723	65350
0.000221097	70300
0.000232782	75250
0.000244727	80200
0.000254278	85150
0.000263915	90100
0.000290938	95050
0.000295976	100000
0.000319707	104950
0.000335669	109900
0.000359223	114850
0.000368938	119800
0.000373669	124750
0.000403624	129700
0.000414602	134650
0.000449404	139600
0.000485916	144550
0.000477561	149500
0.00050432	154450
0.000545317	159400
0.000547465	164350
0.000610477	169300
0.00062212	174250
0.00065516	179200
0.000645921	184150
0.000699177	189100
0.000694045	194050
0.000732326	199000
0.000795338	203950
0.000792237	208900
0.000799249	213850
0.000883839	218800
0.000908397	223750
0.00097448	228700
0.00102131	233650
0.00101566	238600
0.00106526	243550
0.00108467	248500
0.00112167	253450
0.00119244	258400
0.00114064	263350
0.00125724	268300
0.00129396	273250
0.00125503	278200
0.00137358	283150
0.00140955	288100
0.0014014	293050
0.00147324	298000
0.00156125	302950
0.00158003	307900
0.0015985	312850
0.00167921	317800
0.00176791	322750
0.00171739	327700
0.00184219	332650
0.00183124	337600
0.00186622	342550
0.00195454	347500
0.00203072	352450
0.00196956	357400
0.00206947	362350
0.00212259	367300
0.00209495	372250
0.00235152	377200
0.00227821	382150
0.00242992	387100
0.00233424	392050
0.00254033	397000
0.00259659	401950
0.00265139	406900
0.00279359	411850
0.00273644	416800
0.00277772	421750
0.0029047	426700
0.00287262	431650
0.002977	436600
0.00320544	441550
0.00317021	446500
0.00314462	451450
0.00327459	456400
0.00334181	461350
0.00346112	466300
0.00365725	471250
0.00347909	476200
0.00358616	481150
0.00376386	486100
0.0036028	491050
0.00384332	496000
0.00392793	500950
0.00399904	505900
0.00393649	510850
0.00411627	515800
0.0041557	520750
0.00421361	525700
0.00415684	530650
0.00447898	535600
0.00429406	540550
0.00452023	545500
0.00457283	550450
0.0050156	555400
0.00471529	560350
0.00489661	565300
0.00518955	570250
0.00511371	575200
0.00534069	580150
0.0053619	585100
0.00518546	590050
0.00538527	595000
0.00550626	599950
0.00539188	604900
0.00573297	609850
0.00600515	614800
0.00582787	619750
0.00601419	624700
0.00591678	629650
0.00615162	634600
0.00644597	639550
0.00645033	644500
0.00674881	649450
0.00676878	654400
0.00639483	659350
0.00664727	664300
0.0073278	669250
0.00694171	674200
0.00719232	679150
0.00673121	684100
0.00691696	689050
0.00731862	694000
0.00733111	698950
0.00753092	703900
0.00771918	708850
0.00782135	713800
0.0078991	718750
0.00810248	723700
0.0081136	728650
0.00834947	733600
0.00811525	738550
0.0081422	743500
0.00875474	748450
0.0085335	753400
0.00877851	758350
0.00862761	763300
0.00836816	768250
0.00902261	773200
0.00950693	778150
0.00918874	783100
0.00964622	788050
0.00997468	793000
0.0100679	797950
0.00976181	802900
0.00993028	807850
0.0100621	812800
0.00995071	817750
0.0102352	822700
0.0102549	827650
0.0103394	832600
0.0103281	837550
0.0106509	842500
0.0108935	847450
0.0108607	852400
0.010739	857350
0.0109485	862300
0.0114523	867250
0.0113409	872200
0.0109491	877150
0.0113872	882100
0.0115117	887050
0.0122636	892000
0.0120497	896950
0.0113731	901900
0.0121247	906850
0.0123411	911800
0.0129966	916750
0.0127388	921700
0.0129936	926650
0.0130718	931600
0.0133936	936550
0.0133315	941500
0.0134462	946450
0.0139302	951400
0.0132636	956350
0.0135111	961300
0.0138796	966250
0.014146	971200
0.014065	976150
0.0137506	981100
0.01446	986050
0.0150408	991000
0.0149957	995950

## Sheet: Sheet10
variance	Ne
1.263e-06	1000
2.2531e-06	5950
3.7453e-06	10900
6.0166e-06	15850
8.8055e-06	20800
1.24057e-05	25750
1.57719e-05	30700
1.94909e-05	35650
2.56972e-05	40600
3.21612e-05	45550
3.84659e-05	50500
4.56541e-05	55450
5.27886e-05	60400
6.01283e-05	65350
7.14641e-05	70300
8.16717e-05	75250
8.88431e-05	80200
0.00010116	85150
0.000108485	90100
0.000124731	95050
0.000142928	100000
0.000154518	104950
0.000165559	109900
0.000183869	114850
0.000190662	119800
0.000206672	124750
0.000212808	129700
0.000249206	134650
0.000262077	139600
0.000276015	144550
0.000297772	149500
0.000335918	154450
0.000336255	159400
0.00037077	164350
0.000372487	169300
0.000401099	174250
0.000411917	179200
0.00044525	184150
0.000472584	189100
0.000495061	194050
0.000535673	199000
0.000555396	203950
0.000559311	208900
0.000569128	213850
0.000626382	218800
0.000656783	223750
0.000647759	228700
0.000677347	233650
0.000781233	238600
0.000810924	243550
0.000750404	248500
0.000825175	253450
0.000891243	258400
0.000905631	263350
0.000919507	268300
0.000988687	273250
0.000990014	278200
0.00101517	283150
0.00108653	288100
0.00107582	293050
0.00114542	298000
0.00113624	302950
0.00124694	307900
0.00127346	312850
0.00126211	317800
0.00135502	322750
0.00136506	327700
0.0015209	332650
0.00143895	337600
0.00146988	342550
0.00147767	347500
0.00163004	352450
0.00166903	357400
0.00169629	362350
0.00174586	367300
0.00170765	372250
0.00183789	377200
0.00191352	382150
0.00185058	387100
0.00187123	392050
0.00204225	397000
0.00213636	401950
0.0020242	406900
0.00215346	411850
0.00216492	416800
0.00229149	421750
0.00233969	426700
0.00222086	431650
0.00239705	436600
0.00232089	441550
0.00250708	446500
0.00267201	451450
0.00252422	456400
0.0027144	461350
0.00271943	466300
0.00279797	471250
0.00289349	476200
0.00280672	481150
0.00298618	486100
0.00296282	491050
0.00318046	496000
0.00307018	500950
0.00312772	505900
0.00326351	510850
0.00332483	515800
0.00350509	520750
0.00348762	525700
0.0034539	530650
0.003594	535600
0.00368346	540550
0.00379053	545500
0.00374632	550450
0.00385441	555400
0.00376284	560350
0.00405218	565300
0.00407092	570250
0.00414714	575200
0.0042654	580150
0.0044141	585100
0.00438271	590050
0.00467035	595000
0.0046744	599950
0.00457744	604900
0.00467634	609850
0.00482882	614800
0.00451086	619750
0.00501787	624700
0.00494038	629650
0.00501112	634600
0.00519884	639550
0.00521166	644500
0.00538377	649450
0.00544456	654400
0.00519901	659350
0.00543076	664300
0.00545663	669250
0.00591165	674200
0.00586682	679150
0.00583921	684100
0.00578854	689050
0.00598497	694000
0.00603587	698950
0.00615573	703900
0.00643209	708850
0.00652083	713800
0.0062051	718750
0.00658868	723700
0.00674255	728650
0.00670958	733600
0.0068172	738550
0.00711835	743500
0.00668555	748450
0.00680938	753400
0.00703774	758350
0.00734498	763300
0.0069935	768250
0.00714856	773200
0.0075886	778150
0.00795507	783100
0.00756928	788050
0.00807538	793000
0.00831299	797950
0.00828691	802900
0.00821767	807850
0.00806012	812800
0.00858274	817750
0.00866244	822700
0.00888318	827650
0.00908805	832600
0.00888919	837550
0.00873852	842500
0.00852535	847450
0.00898743	852400
0.00887489	857350
0.00953294	862300
0.0087078	867250
0.00971636	872200
0.00962569	877150
0.0101736	882100
0.00982181	887050
0.00958216	892000
0.0100697	896950
0.0102181	901900
0.010688	906850
0.0106319	911800
0.0104263	916750
0.010271	921700
0.0110316	926650
0.0109866	931600
0.011049	936550
0.0109887	941500
0.0116264	946450
0.0114897	951400
0.0118075	956350
0.0109145	961300
0.0117719	966250
0.0114689	971200
0.0117965	976150
0.0115241	981100
0.0118613	986050
0.0123698	991000
0.0128271	995950
1.94982e-05	1000
2.07529e-05	5950
2.28e-05	10900
2.46302e-05	15850
2.68855e-05	20800
3.12939e-05	25750
3.4754e-05	30700
3.86215e-05	35650
4.50986e-05	40600
5.02984e-05	45550
5.7916e-05	50500
6.64453e-05	55450
7.47176e-05	60400
8.25427e-05	65350
8.84623e-05	70300
0.000100093	75250
0.000110933	80200
0.000118924	85150
0.00013	90100
0.000140735	95050
0.000149702	100000
0.000165726	104950
0.000179777	109900
0.000187574	114850
0.000210573	119800
0.000238398	124750
0.000241217	129700
0.00025917	134650
0.000280736	139600
0.000288259	144550
0.000306483	149500
0.000323922	154450
0.000347815	159400
0.000368042	164350
0.000407678	169300
0.000412875	174250
0.000410073	179200
0.0004606	184150
0.000484748	189100
0.000494251	194050
0.000523074	199000
0.000557032	203950
0.000582625	208900
0.000614551	213850
0.000616075	218800
0.000652111	223750
0.000681134	228700
0.000737605	233650
0.000728361	238600
0.000763684	243550
0.000780976	248500
0.000862526	253450
0.000882571	258400
0.000929741	263350
0.000899873	268300
0.000962988	273250
0.00100749	278200
0.00105152	283150
0.0010971	288100
0.00110389	293050
0.00113463	298000
0.00123815	302950
0.00120804	307900
0.00131745	312850
0.00133186	317800
0.00136894	322750
0.00142039	327700
0.00141139	332650
0.00140703	337600
0.00145256	342550
0.00156476	347500
0.00160098	352450
0.00160817	357400
0.00169336	362350
0.00172309	367300
0.00179227	372250
0.00183131	377200
0.00180617	382150
0.00193109	387100
0.00187487	392050
0.00208323	397000
0.00200929	401950
0.00214584	406900
0.0022389	411850
0.00217885	416800
0.00229562	421750
0.00241568	426700
0.00242522	431650
0.00235194	436600
0.00244098	441550
0.00259125	446500
0.00252188	451450
0.00260346	456400
0.00275025	461350
0.00268557	466300
0.00270972	471250
0.00267244	476200
0.00296748	481150
0.00297814	486100
0.00295752	491050
0.0030603	496000
0.00324837	500950
0.00312289	505900
0.00345904	510850
0.00318529	515800
0.00343891	520750
0.00357765	525700
0.00352131	530650
0.00350656	535600
0.00357623	540550
0.00376492	545500
0.00388833	550450
0.00377548	555400
0.00403356	560350
0.00394699	565300
0.00427452	570250
0.00407971	575200
0.00413578	580150
0.00432391	585100
0.00445333	590050
0.00436911	595000
0.00471786	599950
0.00476516	604900
0.00471316	609850
0.00476006	614800
0.00497939	619750
0.0048223	624700
0.00513723	629650
0.0053075	634600
0.00508274	639550
0.00532825	644500
0.00527417	649450
0.00521239	654400
0.00521665	659350
0.00556102	664300
0.00567488	669250
0.00581052	674200
0.00612345	679150
0.00566459	684100
0.00600593	689050
0.00592817	694000
0.00593567	698950
0.00618112	703900
0.00685041	708850
0.00627665	713800
0.00652872	718750
0.00657764	723700
0.00626969	728650
0.00674078	733600
0.00691988	738550
0.00649607	743500
0.00700334	748450
0.00692151	753400
0.00753665	758350
0.00736421	763300
0.00730575	768250
0.00786372	773200
0.00770703	778150
0.00796802	783100
0.00787296	788050
0.00791859	793000
0.00788302	797950
0.00788476	802900
0.00796532	807850
0.00817023	812800
0.008278	817750
0.00856551	822700
0.00839673	827650
0.0085	832600
0.00855471	837550
0.00910152	842500
0.00902647	847450
0.00919026	852400
0.00938737	857350
0.0091972	862300
0.00951546	867250
0.00936666	872200
0.00938175	877150
0.00975394	882100
0.00957433	887050
0.0101365	892000
0.00999363	896950
0.010618	901900
0.0103685	906850
0.00987145	911800
0.0103523	916750
0.0106777	921700
0.0107467	926650
0.0110278	931600
0.0109942	936550
0.0113288	941500
0.0109045	946450
0.0116499	951400
0.0116021	956350
0.0116716	961300
0.0120437	966250
0.0120135	971200
0.012016	976150
0.0121722	981100
0.0122685	986050
0.0117624	991000
0.0124601	995950
3.89933e-05	1000
3.96597e-05	5950
4.2094e-05	10900
4.39313e-05	15850
4.54824e-05	20800
5.13856e-05	25750
5.40302e-05	30700
5.99041e-05	35650
6.48474e-05	40600
6.98671e-05	45550
7.67394e-05	50500
8.20428e-05	55450
8.98158e-05	60400
9.62685e-05	65350
0.000110407	70300
0.000116656	75250
0.000129994	80200
0.000137031	85150
0.000155724	90100
0.000163276	95050
0.000174068	100000
0.000182779	104950
0.000202042	109900
0.000215486	114850
0.000232476	119800
0.000243578	124750
0.000270975	129700
0.000271475	134650
0.000293567	139600
0.000309158	144550
0.000342825	149500
0.000353068	154450
0.00038632	159400
0.000398856	164350
0.00038896	169300
0.000436831	174250
0.00045121	179200
0.000445569	184150
0.000511642	189100
0.000531695	194050
0.000551088	199000
0.000577101	203950
0.000605778	208900
0.00060988	213850
0.000689765	218800
0.000685806	223750
0.000675754	228700
0.00073495	233650
0.000772547	238600
0.000820639	243550
0.000846341	248500
0.000871886	253450
0.000892965	258400
0.000923535	263350
0.000964233	268300
0.00102926	273250
0.00104483	278200
0.00105819	283150
0.00111491	288100
0.00115515	293050
0.00118412	298000
0.0011771	302950
0.00125263	307900
0.00124251	312850
0.00131002	317800
0.00137565	322750
0.00141814	327700
0.00149802	332650
0.00148449	337600
0.00153446	342550
0.00151881	347500
0.00160058	352450
0.00163728	357400
0.00168799	362350
0.00180169	367300
0.00186392	372250
0.00194969	377200
0.00183922	382150
0.00195745	387100
0.00202624	392050
0.00198423	397000
0.00204708	401950
0.00213172	406900
0.00220267	411850
0.00229567	416800
0.00216782	421750
0.00228484	426700
0.00234512	431650
0.00257061	436600
0.00247903	441550
0.00241766	446500
0.00264429	451450
0.0027787	456400
0.00286098	461350
0.00261145	466300
0.00275562	471250
0.00304833	476200
0.00292631	481150
0.00302513	486100
0.00298016	491050
0.00328213	496000
0.00323229	500950
0.00330266	505900
0.00339247	510850
0.00363384	515800
0.00334622	520750
0.00339659	525700
0.00343009	530650
0.00355429	535600
0.00392289	540550
0.00376543	545500
0.00367111	550450
0.00392936	555400
0.00418895	560350
0.00407906	565300
0.00440801	570250
0.00404448	575200
0.00431035	580150
0.00427615	585100
0.00420443	590050
0.00453013	595000
0.00463554	599950
0.00472632	604900
0.0047025	609850
0.00483116	614800
0.00487999	619750
0.00489371	624700
0.00519586	629650
0.00497418	634600
0.00506707	639550
0.00511781	644500
0.00531564	649450
0.00530437	654400
0.00553899	659350
0.00552509	664300
0.00562882	669250
0.00565611	674200
0.00560136	679150
0.00586995	684100
0.00617919	689050
0.00623252	694000
0.00584688	698950
0.00652674	703900
0.00615952	708850
0.00663103	713800
0.00635907	718750
0.00644353	723700
0.00685118	728650
0.00672354	733600
0.00707392	738550
0.00707801	743500
0.00696337	748450
0.00723637	753400
0.00720539	758350
0.00710031	763300
0.00715644	768250
0.00728633	773200
0.00755453	778150
0.00784859	783100
0.00750041	788050
0.00771748	793000
0.00806278	797950
0.00868347	802900
0.00822088	807850
0.00829478	812800
0.00845989	817750
0.00894895	822700
0.00873319	827650
0.00879594	832600
0.00885543	837550
0.00887303	842500
0.00896387	847450
0.00864394	852400
0.00904624	857350
0.00961154	862300
0.0097422	867250
0.00949308	872200
0.0095879	877150
0.00972862	882100
0.0103481	887050
0.010792	892000
0.010433	896950
0.0100147	901900
0.0103281	906850
0.010284	911800
0.0100706	916750
0.0108757	921700
0.0110276	926650
0.0108807	931600
0.0107302	936550
0.0116407	941500
0.0115348	946450
0.0116398	951400
0.0115723	956350
0.0122513	961300
0.0116141	966250
0.0124378	971200
0.0118071	976150
0.0121514	981100
0.0120884	986050
0.0121962	991000
0.0126215	995950
5.82584e-05	1000
5.95661e-05	5950
6.27306e-05	10900
6.4675e-05	15850
6.88998e-05	20800
7.00345e-05	25750
7.47882e-05	30700
8.1038e-05	35650
8.46165e-05	40600
9.25601e-05	45550
9.70638e-05	50500
0.000104041	55450
0.000114096	60400
0.000121996	65350
0.000127931	70300
0.000135141	75250
0.000155249	80200
0.000161001	85150
0.000172856	90100
0.000183446	95050
0.000193308	100000
0.000213642	104950
0.00022479	109900
0.000226991	114850
0.000248681	119800
0.000262615	124750
0.000283101	129700
0.000308253	134650
0.000310246	139600
0.00034744	144550
0.00034872	149500
0.000373147	154450
0.000388656	159400
0.000403071	164350
0.000432344	169300
0.000472126	174250
0.000490284	179200
0.000496572	184150
0.000546657	189100
0.000546719	194050
0.000566773	199000
0.000607246	203950
0.000624912	208900
0.000651297	213850
0.000681528	218800
0.00072596	223750
0.000725459	228700
0.000746258	233650
0.000796749	238600
0.000797729	243550
0.000856533	248500
0.000879619	253450
0.000912149	258400
0.00100498	263350
0.00102855	268300
0.00103357	273250
0.00104173	278200
0.00106261	283150
0.00111446	288100
0.00119953	293050
0.0012396	298000
0.00118805	302950
0.00129892	307900
0.00131173	312850
0.00136537	317800
0.00135089	322750
0.0014145	327700
0.00151624	332650
0.00154893	337600
0.00167081	342550
0.00160161	347500
0.00162001	352450
0.00163997	357400
0.00172827	362350
0.00174752	367300
0.00176688	372250
0.00177063	377200
0.00188566	382150
0.00200736	387100
0.00195886	392050
0.00199829	397000
0.00214478	401950
0.00221844	406900
0.00218179	411850
0.00218065	416800
0.00236825	421750
0.00234995	426700
0.00230367	431650
0.00246685	436600
0.002544	441550
0.00270637	446500
0.0026612	451450
0.00255483	456400
0.00263395	461350
0.00272158	466300
0.00289497	471250
0.00298686	476200
0.00298431	481150
0.00305529	486100
0.00327522	491050
0.0031652	496000
0.00318905	500950
0.00330367	505900
0.00340764	510850
0.00340219	515800
0.00352872	520750
0.00359189	525700
0.00362137	530650
0.00367135	535600
0.00388678	540550
0.00368334	545500
0.0039635	550450
0.00405883	555400
0.00408477	560350
0.004037	565300
0.00392479	570250
0.00429168	575200
0.00433617	580150
0.00421086	585100
0.0047819	590050
0.00442207	595000
0.00462838	599950
0.00470465	604900
0.00475423	609850
0.00475818	614800
0.00456981	619750
0.00461988	624700
0.00512961	629650
0.00502092	634600
0.00534261	639550
0.00534081	644500
0.00543604	649450
0.00537912	654400
0.00527178	659350
0.00545556	664300
0.00546747	669250
0.00570831	674200
0.00597663	679150
0.00605522	684100
0.00582374	689050
0.00622732	694000
0.00644508	698950
0.00652044	703900
0.00634254	708850
0.00633929	713800
0.00659184	718750
0.00653631	723700
0.00668211	728650
0.00687588	733600
0.00714433	738550
0.00680969	743500
0.00686223	748450
0.0073525	753400
0.00740312	758350
0.00747241	763300
0.0077706	768250
0.00746143	773200
0.00802922	778150
0.00780289	783100
0.00793051	788050
0.00788189	793000
0.00817261	797950
0.00837397	802900
0.00816628	807850
0.00845653	812800
0.00782508	817750
0.0085454	822700
0.00842363	827650
0.00910896	832600
0.00881959	837550
0.00885797	842500
0.00890964	847450
0.00939396	852400
0.00886406	857350
0.00959328	862300
0.00953611	867250
0.00973047	872200
0.00950063	877150
0.0096507	882100
0.00979473	887050
0.0100827	892000
0.0103272	896950
0.0101069	901900
0.0103034	906850
0.0106783	911800
0.0106139	916750
0.00986566	921700
0.0108173	926650
0.0103792	931600
0.0108081	936550
0.0116849	941500
0.0114988	946450
0.0110787	951400
0.0117835	956350
0.0110778	961300
0.0118842	966250
0.0118901	971200
0.0127785	976150
0.0119768	981100
0.0121997	986050
0.012893	991000
0.0122846	995950
8.02225e-05	1000
8.02061e-05	5950
8.20458e-05	10900
8.60997e-05	15850
8.74645e-05	20800
9.11147e-05	25750
9.67206e-05	30700
0.000101201	35650
0.000106072	40600
0.000109476	45550
0.000116733	50500
0.000126432	55450
0.00013045	60400
0.000138444	65350
0.000155677	70300
0.000158673	75250
0.000163971	80200
0.000183185	85150
0.000197168	90100
0.000213314	95050
0.000216575	100000
0.000249112	104950
0.000245046	109900
0.000256222	114850
0.000268421	119800
0.000299462	124750
0.00031269	129700
0.000304067	134650
0.000343836	139600
0.000343112	144550
0.000379522	149500
0.000395398	154450
0.000413985	159400
0.000426888	164350
0.000465001	169300
0.00046792	174250
0.000501211	179200
0.000547257	184150
0.000526084	189100
0.00056166	194050
0.000615317	199000
0.000631104	203950
0.00065928	208900
0.000671382	213850
0.000689472	218800
0.000746274	223750
0.000747201	228700
0.000790945	233650
0.000812463	238600
0.000840981	243550
0.000853178	248500
0.000913539	253450
0.000960197	258400
0.00101558	263350
0.000998006	268300
0.00103457	273250
0.00103885	278200
0.0011043	283150
0.0011453	288100
0.00115672	293050
0.00116596	298000
0.00128581	302950
0.00130114	307900
0.00143538	312850
0.00134265	317800
0.00141609	322750
0.00141553	327700
0.00150705	332650
0.00163166	337600
0.00152937	342550
0.00164613	347500
0.00164853	352450
0.00175135	357400
0.00173083	362350
0.00181954	367300
0.00187223	372250
0.00188358	377200
0.00199615	382150
0.00190238	387100
0.00201142	392050
0.0020899	397000
0.00221976	401950
0.00217543	406900
0.00222444	411850
0.00212845	416800
0.00234396	421750
0.00238957	426700
0.00240744	431650
0.00252984	436600
0.002605	441550
0.00253508	446500
0.00275943	451450
0.00265848	456400
0.00267489	461350
0.00287466	466300
0.00288136	471250
0.00296664	476200
0.00315421	481150
0.00315314	486100
0.00330882	491050
0.00324076	496000
0.00315132	500950
0.00328483	505900
0.00332878	510850
0.00328285	515800
0.00355434	520750
0.00352342	525700
0.00357791	530650
0.00377376	535600
0.00369412	540550
0.00384177	545500
0.00376606	550450
0.00400381	555400
0.00398871	560350
0.0039911	565300
0.00431848	570250
0.0041506	575200
0.00440956	580150
0.00446639	585100
0.00433183	590050
0.00442065	595000
0.00460707	599950
0.00455574	604900
0.00493047	609850
0.00478241	614800
0.00472065	619750
0.00479974	624700
0.00496859	629650
0.00537184	634600
0.00515205	639550
0.00515375	644500
0.00554012	649450
0.00569081	654400
0.00553788	659350
0.00587022	664300
0.00585751	669250
0.00590222	674200
0.00588809	679150
0.00616245	684100
0.00579349	689050
0.00589361	694000
0.00631775	698950
0.00634	703900
0.00595685	708850
0.00679847	713800
0.00638152	718750
0.00669702	723700
0.00660032	728650
0.00695432	733600
0.00693487	738550
0.00754081	743500
0.00706359	748450
0.0075349	753400
0.00704801	758350
0.00746849	763300
0.00713937	768250
0.00739566	773200
0.00792137	778150
0.00784405	783100
0.0078306	788050
0.00824946	793000
0.00789128	797950
0.00861476	802900
0.008278	807850
0.00810547	812800
0.00851811	817750
0.00842342	822700
0.00854784	827650
0.00890141	832600
0.00866386	837550
0.0092349	842500
0.00910322	847450
0.00875619	852400
0.00966111	857350
0.00959884	862300
0.0095983	867250
0.0100121	872200
0.00945556	877150
0.00980268	882100
0.00942784	887050
0.0104611	892000
0.010075	896950
0.0103352	901900
0.0101742	906850
0.010664	911800
0.0108148	916750
0.0111178	921700
0.0108148	926650
0.0111599	931600
0.0109221	936550
0.0107002	941500
0.0114261	946450
0.0109849	951400
0.0108115	956350
0.0119217	961300
0.0111011	966250
0.011407	971200
0.012011	976150
0.0122451	981100
0.0120835	986050
0.0121213	991000
0.0124868	995950
0.000102677	1000
0.000105817	5950
0.000105167	10900
0.000105563	15850
0.000107693	20800
0.000114908	25750
0.000117493	30700
0.000120892	35650
0.000132228	40600
0.000132207	45550
0.000140978	50500
0.000147005	55450
0.000154281	60400
0.000166795	65350
0.000169901	70300
0.00017858	75250
0.000191684	80200
0.000203318	85150
0.000213018	90100
0.000226343	95050
0.000244411	100000
0.000262261	104950
0.000264528	109900
0.000281488	114850
0.000297927	119800
0.00031771	124750
0.00031623	129700
0.000346768	134650
0.000373011	139600
0.000376283	144550
0.000387465	149500
0.000420363	154450
0.000453083	159400
0.00043247	164350
0.000467103	169300
0.000507086	174250
0.000535128	179200
0.000542021	184150
0.000552415	189100
0.000593651	194050
0.000609156	199000
0.000646176	203950
0.000678167	208900
0.000682385	213850
0.000725187	218800
0.000786345	223750
0.00074118	228700
0.00079913	233650
0.000831288	238600
0.000881039	243550
0.000916466	248500
0.000927931	253450
0.000946486	258400
0.00101646	263350
0.00104003	268300
0.00106747	273250
0.00112399	278200
0.0011368	283150
0.00111434	288100
0.00123113	293050
0.00123291	298000
0.00127356	302950
0.00128909	307900
0.00131141	312850
0.00147005	317800
0.00149325	322750
0.00147903	327700
0.00152403	332650
0.00162978	337600
0.00164116	342550
0.0016743	347500
0.00174399	352450
0.00168993	357400
0.00178783	362350
0.00186875	367300
0.00192112	372250
0.00189933	377200
0.0019239	382150
0.00194705	387100
0.0021267	392050
0.00210046	397000
0.00220762	401950
0.00233949	406900
0.00227805	411850
0.00238456	416800
0.00230472	421750
0.00237784	426700
0.00239836	431650
0.00254185	436600
0.00252693	441550
0.00268068	446500
0.00268269	451450
0.00282582	456400
0.00279123	461350
0.00276618	466300
0.00295421	471250
0.00290462	476200
0.00308293	481150
0.00306	486100
0.00309844	491050
0.00318551	496000
0.00334285	500950
0.00329773	505900
0.00357203	510850
0.00352415	515800
0.00352776	520750
0.00360428	525700
0.00369986	530650
0.00375623	535600
0.00380584	540550
0.00395343	545500
0.00391092	550450
0.00419548	555400
0.00412689	560350
0.00393233	565300
0.00404903	570250
0.00431189	575200
0.00442937	580150
0.00457019	585100
0.00450745	590050
0.00461484	595000
0.00479351	599950
0.00457508	604900
0.00461816	609850
0.00512487	614800
0.00502651	619750
0.00475617	624700
0.00513003	629650
0.00506974	634600
0.00526807	639550
0.00530454	644500
0.00537033	649450
0.00539837	654400
0.00559657	659350
0.00555296	664300
0.00571409	669250
0.00593998	674200
0.00590154	679150
0.00607786	684100
0.00599976	689050
0.00641853	694000
0.0061524	698950
0.00637027	703900
0.00676559	708850
0.00641228	713800
0.00662694	718750
0.00671512	723700
0.00675732	728650
0.00691795	733600
0.00702194	738550
0.00724109	743500
0.0072271	748450
0.00739958	753400
0.00718579	758350
0.00718188	763300
0.00714067	768250
0.00706656	773200
0.00739002	778150
0.00796174	783100
0.00770072	788050
0.00794642	793000
0.00811012	797950
0.00839589	802900
0.00858083	807850
0.00814927	812800
0.008494	817750
0.0084924	822700
0.00865883	827650
0.00885428	832600
0.00903404	837550
0.00863854	842500
0.0095128	847450
0.00892269	852400
0.00913002	857350
0.00995414	862300
0.00955461	867250
0.00927171	872200
0.00959932	877150
0.00981448	882100
0.010542	887050
0.0101177	892000
0.0101061	896950
0.00960472	901900
0.0107666	906850
0.0103326	911800
0.0106135	916750
0.0109175	921700
0.0104636	926650
0.011254	931600
0.0102995	936550
0.0117948	941500
0.0112974	946450
0.0109743	951400
0.0119806	956350
0.0122405	961300
0.012136	966250
0.0116647	971200
0.0122627	976150
0.0116356	981100
0.0121799	986050
0.0125149	991000
0.0126461	995950
0.000124689	1000
0.000126474	5950
0.000125922	10900
0.00013094	15850
0.000134632	20800
0.000137753	25750
0.000138654	30700
0.000144578	35650
0.000147379	40600
0.000152185	45550
0.000158956	50500
0.000172003	55450
0.000177564	60400
0.000187599	65350
0.000191756	70300
0.000207466	75250
0.000218214	80200
0.000222973	85150
0.000239792	90100
0.000249225	95050
0.000264142	100000
0.000274134	104950
0.000286806	109900
0.000310328	114850
0.00031018	119800
0.000329206	124750
0.000345736	129700
0.000371343	134650
0.000387342	139600
0.000387044	144550
0.000422031	149500
0.000434341	154450
0.000463551	159400
0.000487224	164350
0.000505274	169300
0.000522141	174250
0.000540544	179200
0.000570297	184150
0.000609058	189100
0.000632865	194050
0.000665839	199000
0.000652908	203950
0.000683658	208900
0.000721927	213850
0.000722128	218800
0.000777979	223750
0.00078125	228700
0.000808846	233650
0.000844559	238600
0.000871884	243550
0.000919941	248500
0.00102293	253450
0.00102875	258400
0.000978623	263350
0.00106868	268300
0.00108992	273250
0.00112658	278200
0.00114629	283150
0.00120486	288100
0.00123004	293050
0.00124643	298000
0.00132211	302950
0.00136708	307900
0.00131744	312850
0.00143652	317800
0.00142329	322750
0.00150468	327700
0.00151613	332650
0.0016263	337600
0.00163113	342550
0.00163536	347500
0.00165905	352450
0.00171709	357400
0.00176386	362350
0.00179541	367300
0.0018792	372250
0.00183917	377200
0.00191718	382150
0.00205466	387100
0.00198257	392050
0.00212241	397000
0.00220028	401950
0.00220106	406900
0.00215272	411850
0.00236959	416800
0.0023375	421750
0.00243439	426700
0.00258956	431650
0.00261809	436600
0.00247046	441550
0.00262788	446500
0.002674	451450
0.00263418	456400
0.00283965	461350
0.00290003	466300
0.00295407	471250
0.00299485	476200
0.00297642	481150
0.00315312	486100
0.00317953	491050
0.00336427	496000
0.00328411	500950
0.00344118	505900
0.00330833	510850
0.00333303	515800
0.00355607	520750
0.00364319	525700
0.00373297	530650
0.00362798	535600
0.00381288	540550
0.0038498	545500
0.00386045	550450
0.00377425	555400
0.0042358	560350
0.00393979	565300
0.00408299	570250
0.00435781	575200
0.00436041	580150
0.00437623	585100
0.00459881	590050
0.00467229	595000
0.0046628	599950
0.00491711	604900
0.00482717	609850
0.00488301	614800
0.00490929	619750
0.00489015	624700
0.00491175	629650
0.00528779	634600
0.00543182	639550
0.00533461	644500
0.00555258	649450
0.0053429	654400
0.00555749	659350
0.00603649	664300
0.00573559	669250
0.00609563	674200
0.00613496	679150
0.00585926	684100
0.0060543	689050
0.00655909	694000
0.00622059	698950
0.00646005	703900
0.006063	708850
0.00628135	713800
0.00672906	718750
0.0065277	723700
0.00673827	728650
0.00700066	733600
0.00714485	738550
0.007269	743500
0.00703907	748450
0.00719973	753400
0.00739834	758350
0.00736503	763300
0.00745158	768250
0.00775308	773200
0.00753397	778150
0.00788363	783100
0.00758592	788050
0.00766528	793000
0.00816908	797950
0.00828233	802900
0.00821578	807850
0.00845677	812800
0.00905733	817750
0.00920845	822700
0.0086216	827650
0.00886736	832600
0.00892076	837550
0.00891156	842500
0.00894748	847450
0.00910658	852400
0.00909865	857350
0.00929865	862300
0.0096648	867250
0.00954547	872200
0.00983205	877150
0.00983673	882100
0.00966412	887050
0.0100825	892000
0.0101355	896950
0.00993448	901900
0.0102281	906850
0.0103188	911800
0.010982	916750
0.0105914	921700
0.0105737	926650
0.0108759	931600
0.0108484	936550
0.0115675	941500
0.0115732	946450
0.0114235	951400
0.0116486	956350
0.0118507	961300
0.011806	966250
0.0121503	971200
0.0123688	976150
0.0117466	981100
0.0121418	986050
0.0122361	991000
0.0126612	995950

[truncated: 13 more sheets: Sheet11, Sheet12, Sheet13, Sheet14, Sheet15, Sheet16, Sheet17, Sheet18, Sheet19, Sheet20, Sheet21, sheet22, Sheet23]
